# Supplementary material for: 2-Bromo-2-methyl-N-p-tolyl­propanamide
Source: Acta Crystallogr Sect E Struct Rep Online. 2011 May 28;67(Pt 6):o1543. doi: 10.1107/S1600536811019337 (PMC3120290; doi:10.1107/S1600536811019337)
Supplement: Supplementary file 1 [file e-67-o1543-sup1.cif]

##############################################################################
#                                                                            #
# This CIF contains the data in a paper accepted for publication in          #
# Acta Crystallographica Section E. It conforms to the requirements of       #
# Notes for Authors for Acta Crystallographica Section E, and has been       #
# peer reviewed under the auspices of the IUCr Commission on Journals.       #
#                                                                            #
# Full details of the Crystallographic Information File format               #
# are given in the paper "The Crystallographic Information File (CIF):       #
# a New Standard Archive File for Crystallography" by S. R. Hall, F. H.      #
# Allen and I. D. Brown [Acta Cryst. (1991), A47, 655-685].                  #
#                                                                            #
# The current version of the core CIF dictionary is obtainable from          #
# ftp://ftp.iucr.org/pub/cif_core.dic.                                       #
#                                                                            #
# Software is freely available for graphical display of the structure(s)     #
# in this CIF. For information consult the CIF software page                 #
# http://www.iucr.org/resources/cif/software.                                #
#                                                                            #
# This file may be used for bona fide research purposes within the           #
# scientific community so long as proper attribution is given to the journal # 
# article from which it was obtained.                                        #
#                                                                            #
##############################################################################
data_I
_audit_creation_method     SHELXL-97
_chemical_name_systematic
;
2-Bromo-2-methyl-<i>N</i>-<i>p</i>-tolylpropanamide
;
_chemical_name_common     ?
_chemical_formula_moiety     'C11 H14 Br N O'
_chemical_formula_sum     'C11 H14 Br N O'
_chemical_formula_iupac     'C11 H14 Br N O'
_chemical_formula_weight     256.14
_chemical_melting_point     385.0(10)
_symmetry_cell_setting     orthorhombic
_symmetry_space_group_name_H-M     'P b c a'
_symmetry_space_group_name_Hall     '-P 2ac 2ab'
loop_
    _symmetry_equiv_pos_as_xyz
    'x, y, z'
    '-x+1/2, -y, z+1/2'
    'x+1/2, -y+1/2, -z'
    '-x, y+1/2, -z+1/2'
    '-x, -y, -z'
    'x-1/2, y, -z-1/2'
    '-x-1/2, y-1/2, z'
    'x, -y-1/2, z-1/2'
_cell_length_a     10.0728(4)
_cell_length_b     11.2577(4)
_cell_length_c     20.3670(6)
_cell_angle_alpha     90.00
_cell_angle_beta     90.00
_cell_angle_gamma     90.00
_cell_volume     2309.55(14)
_cell_formula_units_Z     8
_cell_measurement_reflns_used     2266
_cell_measurement_theta_min     3.36
_cell_measurement_theta_max     29.45
_cell_measurement_temperature     123
_exptl_crystal_description     tablet
_exptl_crystal_colour     colourless
_exptl_crystal_size_max     0.25
_exptl_crystal_size_mid     0.12
_exptl_crystal_size_min     0.05
_exptl_crystal_density_diffrn     1.473
_exptl_crystal_density_meas     ?
_exptl_crystal_density_method     'not measured'
_exptl_crystal_F_000     1040
_exptl_absorpt_coefficient_mu     3.529
_exptl_absorpt_correction_type     multi-scan
_exptl_absorpt_process_details
;
(CrysAlis PRO; Oxford Diffraction, 2009)
;
_exptl_absorpt_correction_T_min     0.751
_exptl_absorpt_correction_T_max     1.000
_diffrn_ambient_temperature     123
_diffrn_radiation_type     MoK\a
_diffrn_radiation_wavelength     0.71073
_diffrn_radiation_source     'fine-focus sealed tube'
_diffrn_radiation_monochromator     graphite
_diffrn_measurement_device_type     'Oxford Diffraction Xcalibur E'
_diffrn_measurement_method     \w
_diffrn_detector_area_resol_mean     ?
_diffrn_reflns_number     10140
_diffrn_reflns_av_R_equivalents     0.0486
_diffrn_reflns_av_sigmaI/netI     0.0538
_diffrn_reflns_theta_min     3.37
_diffrn_reflns_theta_max     27.99
_diffrn_reflns_theta_full     27.00
_diffrn_measured_fraction_theta_max     0.989
_diffrn_measured_fraction_theta_full     0.999
_diffrn_reflns_limit_h_min     -12
_diffrn_reflns_limit_h_max     13
_diffrn_reflns_limit_k_min     -10
_diffrn_reflns_limit_k_max     14
_diffrn_reflns_limit_l_min     -26
_diffrn_reflns_limit_l_max     22
_diffrn_standards_number     0
_diffrn_standards_interval_count     ?
_diffrn_standards_interval_time     120
_diffrn_standards_decay_%     0
_refine_special_details
;
 Refinement of F^2^ against ALL reflections.  The weighted R-factor wR and
 goodness of fit S are based on F^2^, conventional R-factors R are based
 on F, with F set to zero for negative F^2^. The threshold expression of
 F^2^ > 2sigma(F^2^) is used only for calculating R-factors(gt) etc. and is
 not relevant to the choice of reflections for refinement.  R-factors based
 on F^2^ are statistically about twice as large as those based on F, and R-
 factors based on ALL data will be even larger.
;
_reflns_number_total     2762
_reflns_number_gt     1819
_reflns_threshold_expression     'I>2\s(I)'
_refine_ls_structure_factor_coef     Fsqd
_refine_ls_matrix_type     full
_refine_ls_R_factor_all     0.0822
_refine_ls_R_factor_gt     0.0453
_refine_ls_wR_factor_gt     0.0801
_refine_ls_wR_factor_ref     0.0930
_refine_ls_goodness_of_fit_ref     1.062
_refine_ls_restrained_S_all     1.062
_refine_ls_number_reflns     2762
_refine_ls_number_parameters     133
_refine_ls_number_restraints     0
_refine_ls_hydrogen_treatment     mixed
_refine_ls_weighting_scheme     calc
_refine_ls_weighting_details
         'calc w=1/[\s^2^(Fo^2^)+(0.0316P)^2^+0.7321P] where P=(Fo^2^+2Fc^2^)/3'
_atom_sites_solution_hydrogens     geom
_atom_sites_solution_primary     direct
_atom_sites_solution_secondary     difmap
_refine_ls_shift/su_max     0.000
_refine_ls_shift/su_mean     0.000
_refine_diff_density_max     0.576
_refine_diff_density_min     -0.456
_refine_ls_extinction_method     none
_refine_ls_extinction_coef     ?
loop_
    _atom_type_symbol
    _atom_type_description
    _atom_type_scat_dispersion_real
    _atom_type_scat_dispersion_imag
    _atom_type_scat_source
    'Br' 'Br' -0.2901 2.4595
                         'International Tables Vol C Tables 4.2.6.8 and 6.1.1.4'
    'O' 'O' 0.0106 0.0060
                         'International Tables Vol C Tables 4.2.6.8 and 6.1.1.4'
    'N' 'N' 0.0061 0.0033
                         'International Tables Vol C Tables 4.2.6.8 and 6.1.1.4'
    'C' 'C' 0.0033 0.0016
                         'International Tables Vol C Tables 4.2.6.8 and 6.1.1.4'
    'H' 'H' 0.0000 0.0000
                         'International Tables Vol C Tables 4.2.6.8 and 6.1.1.4'
_computing_data_collection     'CrysAlis CCD (Oxford Diffraction, 2009)'
_computing_cell_refinement     'CrysAlis CCD (Oxford Diffraction, 2009)'
_computing_data_reduction     'CrysAlis CCD (Oxford Diffraction, 2009)'
_computing_structure_solution     'SHELXS97 (Sheldrick, 2008)'
_computing_structure_refinement     'SHELXL97 (Sheldrick, 2008)'
_computing_molecular_graphics
 'ORTEP-3 for Windows (Farrugia, 1997) and Mercury (Macrae <i>et al.</i>, 2006)'
_computing_publication_material
                             'WinGX (Farrugia, 1999) and PARST (Nardelli, 1995)'
loop_
    _atom_site_type_symbol
    _atom_site_label
    _atom_site_fract_x
    _atom_site_fract_y
    _atom_site_fract_z
    _atom_site_U_iso_or_equiv
    _atom_site_adp_type
    _atom_site_calc_flag
    _atom_site_refinement_flags
    _atom_site_occupancy
    _atom_site_symmetry_multiplicity
    _atom_site_disorder_assembly
    _atom_site_disorder_group
    Br Br1 0.74332(3) 0.28652(3) 0.384590(15) 0.02982(13) Uani d . 1 1 . .
    O O1 0.94616(17) 0.2851(2) 0.24129(10) 0.0200(5) Uani d . 1 1 . .
    N N1 0.7262(2) 0.2730(3) 0.21911(12) 0.0158(6) Uani d D 1 1 . .
    C C1 0.6864(3) 0.4811(3) 0.30022(16) 0.0214(7) Uani d . 1 1 . .
    H H1A 0.7056 0.5288 0.2611 0.032 Uiso calc R 1 1 . .
    H H1B 0.6768 0.5335 0.3384 0.032 Uiso calc R 1 1 . .
    H H1C 0.6037 0.4368 0.2935 0.032 Uiso calc R 1 1 . .
    C C2 0.7996(3) 0.3946(3) 0.31211(15) 0.0173(7) Uani d . 1 1 . .
    C C3 0.9232(3) 0.4587(3) 0.33541(16) 0.0287(9) Uani d . 1 1 . .
    H H3A 0.9914 0.4004 0.3472 0.043 Uiso calc R 1 1 . .
    H H3B 0.9015 0.5073 0.3739 0.043 Uiso calc R 1 1 . .
    H H3C 0.9565 0.5100 0.3002 0.043 Uiso calc R 1 1 . .
    C C4 0.8312(3) 0.3116(3) 0.25448(14) 0.0158(7) Uani d . 1 1 . .
    C C5 0.7307(2) 0.1928(3) 0.16557(14) 0.0160(7) Uani d . 1 1 . .
    C C6 0.8384(3) 0.1847(3) 0.12261(14) 0.0203(7) Uani d . 1 1 . .
    H H6 0.9135 0.2348 0.1281 0.024 Uiso calc R 1 1 . .
    C C7 0.8347(3) 0.1030(3) 0.07213(15) 0.0241(8) Uani d . 1 1 . .
    H H7 0.9082 0.0986 0.0431 0.029 Uiso calc R 1 1 . .
    C C8 0.7285(3) 0.0274(3) 0.06198(15) 0.0229(8) Uani d . 1 1 . .
    C C9 0.6210(3) 0.0383(3) 0.10438(16) 0.0273(8) Uani d . 1 1 . .
    H H9 0.5457 -0.0113 0.0985 0.033 Uiso calc R 1 1 . .
    C C10 0.6216(3) 0.1202(3) 0.15499(15) 0.0225(8) Uani d . 1 1 . .
    H H10 0.5463 0.1267 0.1829 0.027 Uiso calc R 1 1 . .
    C C11 0.7287(3) -0.0636(4) 0.00758(17) 0.0338(9) Uani d . 1 1 . .
    H H11A 0.6452 -0.1082 0.0085 0.051 Uiso calc PR 0.50 1 . .
    H H11B 0.8033 -0.1184 0.0138 0.051 Uiso calc PR 0.50 1 . .
    H H11C 0.7378 -0.0233 -0.0348 0.051 Uiso calc PR 0.50 1 . .
    H H11D 0.8123 -0.0584 -0.0168 0.051 Uiso d PR 0.50 1 . .
    H H11E 0.6542 -0.0482 -0.0222 0.051 Uiso d PR 0.50 1 . .
    H H11F 0.7197 -0.1433 0.0264 0.051 Uiso d PR 0.50 1 . .
    H H1N 0.652(2) 0.292(3) 0.2342(15) 0.032(10) Uiso d D 1 1 . .
loop_
    _atom_site_aniso_label
    _atom_site_aniso_U_11
    _atom_site_aniso_U_22
    _atom_site_aniso_U_33
    _atom_site_aniso_U_12
    _atom_site_aniso_U_13
    _atom_site_aniso_U_23
    Br1 0.0475(2) 0.0235(2) 0.01844(18) 0.00201(17) 0.00410(15) 0.00302(15)
    O1 0.0101(9) 0.0260(14) 0.0240(12) 0.0013(10) -0.0012(8) -0.0053(11)
    N1 0.0086(12) 0.0198(15) 0.0191(13) 0.0006(11) 0.0013(9) -0.0026(11)
    C1 0.0213(16) 0.017(2) 0.0254(18) 0.0021(13) 0.0028(14) -0.0020(15)
    C2 0.0131(13) 0.0159(19) 0.0228(17) -0.0020(12) 0.0012(12) 0.0001(15)
    C3 0.0218(16) 0.037(3) 0.0269(19) -0.0069(16) -0.0011(14) -0.0152(18)
    C4 0.0163(14) 0.0137(18) 0.0175(15) -0.0003(12) -0.0010(12) 0.0051(14)
    C5 0.0137(14) 0.0189(18) 0.0153(15) 0.0014(13) -0.0025(11) 0.0010(13)
    C6 0.0172(14) 0.025(2) 0.0182(16) -0.0014(13) 0.0012(12) 0.0021(15)
    C7 0.0217(16) 0.034(2) 0.0165(17) 0.0033(15) 0.0025(13) -0.0009(16)
    C8 0.0334(19) 0.020(2) 0.0155(16) 0.0022(15) -0.0021(14) -0.0022(14)
    C9 0.0275(17) 0.031(2) 0.0230(18) -0.0104(15) -0.0014(14) -0.0048(16)
    C10 0.0182(15) 0.030(2) 0.0192(17) -0.0032(14) 0.0029(13) -0.0042(16)
    C11 0.051(2) 0.029(2) 0.0213(18) -0.0049(17) 0.0051(16) -0.0064(16)
_geom_special_details
;
 All esds (except the esd in the dihedral angle between two l.s. planes)
 are estimated using the full covariance matrix.  The cell esds are taken
 into account individually in the estimation of esds in distances, angles
 and torsion angles; correlations between esds in cell parameters are only
 used when they are defined by crystal symmetry.  An approximate (isotropic)
 treatment of cell esds is used for estimating esds involving l.s. planes.
;
loop_
    _geom_bond_atom_site_label_1
    _geom_bond_atom_site_label_2
    _geom_bond_site_symmetry_2
    _geom_bond_distance
    _geom_bond_publ_flag
    Br1 C2 . 1.995(3) ?
    O1 C4 . 1.226(3) ?
    N1 C4 . 1.352(4) ?
    N1 C5 . 1.416(4) ?
    N1 H1N . 0.840(17) ?
    C1 C2 . 1.519(4) ?
    C1 H1A . 0.9800 ?
    C1 H1B . 0.9800 ?
    C1 H1C . 0.9800 ?
    C2 C3 . 1.515(4) ?
    C2 C4 . 1.533(4) ?
    C3 H3A . 0.9800 ?
    C3 H3B . 0.9800 ?
    C3 H3C . 0.9800 ?
    C5 C10 . 1.387(4) ?
    C5 C6 . 1.397(4) ?
    C6 C7 . 1.380(4) ?
    C6 H6 . 0.9500 ?
    C7 C8 . 1.382(4) ?
    C7 H7 . 0.9500 ?
    C8 C9 . 1.391(4) ?
    C8 C11 . 1.509(5) ?
    C9 C10 . 1.382(4) ?
    C9 H9 . 0.9500 ?
    C10 H10 . 0.9500 ?
    C11 H11A . 0.9800 ?
    C11 H11B . 0.9800 ?
    C11 H11C . 0.9800 ?
    C11 H11D . 0.9800 ?
    C11 H11E . 0.9800 ?
    C11 H11F . 0.9800 ?
loop_
    _geom_angle_atom_site_label_1
    _geom_angle_atom_site_label_2
    _geom_angle_atom_site_label_3
    _geom_angle_site_symmetry_1
    _geom_angle_site_symmetry_3
    _geom_angle
    _geom_angle_publ_flag
    C4 N1 C5 . . 126.2(2) ?
    C4 N1 H1N . . 115(2) ?
    C5 N1 H1N . . 118(2) ?
    C2 C1 H1A . . 109.5 ?
    C2 C1 H1B . . 109.5 ?
    H1A C1 H1B . . 109.5 ?
    C2 C1 H1C . . 109.5 ?
    H1A C1 H1C . . 109.5 ?
    H1B C1 H1C . . 109.5 ?
    C3 C2 C1 . . 111.2(3) ?
    C3 C2 C4 . . 111.1(2) ?
    C1 C2 C4 . . 115.1(2) ?
    C3 C2 Br1 . . 107.0(2) ?
    C1 C2 Br1 . . 107.20(19) ?
    C4 C2 Br1 . . 104.7(2) ?
    C2 C3 H3A . . 109.5 ?
    C2 C3 H3B . . 109.5 ?
    H3A C3 H3B . . 109.5 ?
    C2 C3 H3C . . 109.5 ?
    H3A C3 H3C . . 109.5 ?
    H3B C3 H3C . . 109.5 ?
    O1 C4 N1 . . 123.0(3) ?
    O1 C4 C2 . . 120.8(3) ?
    N1 C4 C2 . . 116.2(2) ?
    C10 C5 C6 . . 118.7(3) ?
    C10 C5 N1 . . 118.1(3) ?
    C6 C5 N1 . . 123.3(3) ?
    C7 C6 C5 . . 119.3(3) ?
    C7 C6 H6 . . 120.4 ?
    C5 C6 H6 . . 120.4 ?
    C6 C7 C8 . . 122.9(3) ?
    C6 C7 H7 . . 118.5 ?
    C8 C7 H7 . . 118.5 ?
    C7 C8 C9 . . 117.1(3) ?
    C7 C8 C11 . . 121.8(3) ?
    C9 C8 C11 . . 121.1(3) ?
    C10 C9 C8 . . 121.2(3) ?
    C10 C9 H9 . . 119.4 ?
    C8 C9 H9 . . 119.4 ?
    C9 C10 C5 . . 120.8(3) ?
    C9 C10 H10 . . 119.6 ?
    C5 C10 H10 . . 119.6 ?
    C8 C11 H11A . . 109.5 ?
    C8 C11 H11B . . 109.5 ?
    H11A C11 H11B . . 109.5 ?
    C8 C11 H11C . . 109.5 ?
    H11A C11 H11C . . 109.5 ?
    H11B C11 H11C . . 109.5 ?
    C8 C11 H11D . . 109.5 ?
    H11A C11 H11D . . 141.1 ?
    H11B C11 H11D . . 56.3 ?
    H11C C11 H11D . . 56.3 ?
    C8 C11 H11E . . 109.5 ?
    H11A C11 H11E . . 56.3 ?
    H11B C11 H11E . . 141.1 ?
    H11C C11 H11E . . 56.3 ?
    H11D C11 H11E . . 109.5 ?
    C8 C11 H11F . . 109.5 ?
    H11A C11 H11F . . 56.3 ?
    H11B C11 H11F . . 56.3 ?
    H11C C11 H11F . . 141.1 ?
    H11D C11 H11F . . 109.5 ?
    H11E C11 H11F . . 109.5 ?
loop_
    _geom_torsion_atom_site_label_1
    _geom_torsion_atom_site_label_2
    _geom_torsion_atom_site_label_3
    _geom_torsion_atom_site_label_4
    _geom_torsion_site_symmetry_1
    _geom_torsion_site_symmetry_2
    _geom_torsion_site_symmetry_3
    _geom_torsion_site_symmetry_4
    _geom_torsion
    _geom_torsion_publ_flag
    C5 N1 C4 O1 . . . . 4.0(5) ?
    C5 N1 C4 C2 . . . . -177.5(3) ?
    C3 C2 C4 O1 . . . . 14.6(4) ?
    C1 C2 C4 O1 . . . . 142.0(3) ?
    Br1 C2 C4 O1 . . . . -100.5(3) ?
    C3 C2 C4 N1 . . . . -163.9(3) ?
    C1 C2 C4 N1 . . . . -36.5(4) ?
    Br1 C2 C4 N1 . . . . 81.0(3) ?
    C4 N1 C5 C10 . . . . 149.7(3) ?
    C4 N1 C5 C6 . . . . -31.2(5) ?
    C10 C5 C6 C7 . . . . -1.6(5) ?
    N1 C5 C6 C7 . . . . 179.3(3) ?
    C5 C6 C7 C8 . . . . -0.4(5) ?
    C6 C7 C8 C9 . . . . 1.6(5) ?
    C6 C7 C8 C11 . . . . -178.2(3) ?
    C7 C8 C9 C10 . . . . -1.0(5) ?
    C11 C8 C9 C10 . . . . 178.8(3) ?
    C8 C9 C10 C5 . . . . -0.9(5) ?
    C6 C5 C10 C9 . . . . 2.2(5) ?
    N1 C5 C10 C9 . . . . -178.6(3) ?
loop_
    _geom_hbond_atom_site_label_D
    _geom_hbond_atom_site_label_H
    _geom_hbond_atom_site_label_A
    _geom_hbond_site_symmetry_A
    _geom_hbond_distance_DH
    _geom_hbond_distance_HA
    _geom_hbond_distance_DA
    _geom_hbond_angle_DHA
    N1 H1N O1 6_556 0.840(17) 2.13(2) 2.937(3) 161(3)
    C1 H1C O1 6_556 0.98 2.44 3.382(4) 162
    C10 H10 O1 6_556 0.95 2.57 3.321(4) 137
data_global
_journal_date_recd_electronic     2011-05-15
_journal_date_accepted     2011-05-21
_journal_name_full     'Acta Crystallographica, Section E'
_journal_year     2011
_journal_volume     67
_journal_issue      6
_journal_page_first     o1543
_journal_page_last     o1543
_journal_paper_category     QO
_journal_coeditor_code     LH5254
_publ_contact_author_name     'Dr. Rodolfo Moreno-Fuquen'
_publ_contact_author_address
;
     Departamento de Qu\'imica. Facultad de Ciencias, Universidad
     del Valle, Apartado 25360, Santiago de Cali,
     Colombia.
;
_publ_contact_author_email     'rodimo26@yahoo.es'
_publ_contact_author_fax     '57 23 392440'
_publ_contact_author_phone     '57 23 393248'
_publ_section_title
;
2-Bromo-2-methyl-<i>N</i>-<i>p</i>-tolylpropanamide
;
loop_
    _publ_author_name
    _publ_author_address
    'Moreno-Fuquen, Rodolfo'
;    Departamento de Qu\'imica
Facultad de Ciencias,
     Universidad del Valle
     Apartado 25360, Santiago de Cali,
     Colombia
;
    'Quintero, David E.'
;    Departamento de Qu\'imica
Facultad de Ciencias,
     Universidad del Valle
     Apartado 25360, Santiago de Cali,
     Colombia
;
    'Zuluaga, Fabio'
;    Departamento de Qu\'imica
Facultad de Ciencias,
     Universidad del Valle
     Apartado 25360, Santiago de Cali,
     Colombia
;
    'Kennedy, Alan R.'
;    WestCHEM, Department of Pure and Applied Chemistry,
     University of Strathclyde,
     295 Cathedral Street, Glasgow G1 1XL,
     Scotland
;
    'De Almeida Santos, Regina H.'
;     Instituto de Qu\'imica de S\~ao Carlos,
      Universidade de S\~ao Paulo, USP,
      S\~ao Carlos, SP,
      Brazil
;
