# Supplementary material for: 2-Bromo-2-methyl-N-p-tolyl­propanamide
Source: Acta Crystallogr Sect E Struct Rep Online. 2011 May 28;67(Pt 6):o1543. doi: 10.1107/S1600536811019337 (PMC3120290; doi:10.1107/S1600536811019337)
Supplement: Supplementary file 2 [file e-67-o1543-Isup2.hkl]

# 
# h,k,l, Fc-squared, Fo-squared, sigma(Fo-squared) and status flag 
# 
data_I
_shelx_title ' rodc taalpha8 in P b c a' 
_shelx_refln_list_code          4 
_shelx_F_calc_maximum      450.59 
_exptl_crystal_F_000      1040.00 
_reflns_d_resolution_high  0.7571 
 
loop_ 
 _symmetry_equiv_pos_as_xyz 
 'x, y, z' 
 '-x+1/2, -y, z+1/2' 
 'x+1/2, -y+1/2, -z' 
 '-x, y+1/2, -z+1/2' 
 '-x, -y, -z' 
 'x-1/2, y, -z-1/2' 
 '-x-1/2, y-1/2, z' 
 'x, -y-1/2, z-1/2' 
 
_cell_length_a    10.0728 
_cell_length_b    11.2577 
_cell_length_c    20.3670 
_cell_angle_alpha  90.000 
_cell_angle_beta   90.000 
_cell_angle_gamma  90.000 
 
_shelx_F_squared_multiplier     1.000 
 
loop_ 
 _refln_index_h 
 _refln_index_k 
 _refln_index_l 
 _refln_F_squared_calc 
 _refln_F_squared_meas 
 _refln_F_squared_sigma 
 _refln_observed_status 
   2   0   0   203032.56   204454.52   1180.71 o 
   4   0   0    36895.44    37838.67    334.47 o 
   6   0   0    21667.88    22287.89    308.79 o 
   8   0   0     4040.44     3794.50    181.98 o 
  10   0   0     4812.27     4367.00    221.24 o 
  12   0   0      837.91      842.05    169.60 o 
   2   1   0     3862.87     4233.97     49.83 o 
   4   1   0     1588.79     1558.19     41.26 o 
   6   1   0      122.65      117.22     21.67 o 
   8   1   0     6893.20     6834.24    173.18 o 
  10   1   0     5797.79     5948.63    183.07 o 
  12   1   0      480.60      791.74    122.67 o 
   0   2   0    31838.38    30823.51    371.17 o 
   2   2   0    36559.32    35389.58    480.09 o 
   4   2   0    35983.11    36470.59    317.18 o 
   6   2   0    12578.64    12354.12    208.27 o 
   8   2   0     4861.76     4644.21    203.96 o 
  10   2   0     6088.94     5747.67    249.84 o 
  12   2   0      816.62      812.26    117.94 o 
   2   3   0        4.52       25.92     24.43 o 
   4   3   0     7834.29     8024.94    136.86 o 
   6   3   0     4178.79     4308.02    127.84 o 
   8   3   0     3066.03     3436.99    260.37 o 
  10   3   0      496.91      586.41     95.64 o 
  12   3   0      489.22      627.65    100.78 o 
   0   4   0    41918.24    41281.09   1708.81 o 
   2   4   0    17344.55    16898.31    318.80 o 
   4   4   0    19295.93    20282.26    362.84 o 
   6   4   0    12013.55    11797.98    195.33 o 
   8   4   0     1427.65     1439.93    116.37 o 
  10   4   0     1514.74     1529.43    214.68 o 
  12   4   0      292.63       68.58     99.54 o 
   2   5   0      320.59      378.65     60.84 o 
   4   5   0     5087.48     5777.11    198.00 o 
   6   5   0       83.02      100.11     36.33 o 
   8   5   0      103.19      115.31     53.46 o 
  10   5   0      325.57      438.90    133.43 o 
  12   5   0        8.50      162.12    125.06 o 
   0   6   0     1161.14     1130.93    148.23 o 
   2   6   0      651.35      577.97     98.91 o 
   4   6   0     1568.26     1353.94    203.95 o 
   6   6   0     1503.69     1488.73     77.23 o 
   8   6   0      224.48      279.52     73.46 o 
  10   6   0        7.02       57.46    112.88 o 
   2   7   0        2.52      -25.55     50.23 o 
   4   7   0      385.99      453.49    151.39 o 
   6   7   0      226.17      121.20     57.96 o 
   8   7   0      181.64       78.16     61.79 o 
  10   7   0      129.35      175.17    120.75 o 
   0   8   0     3111.51     3252.20    267.64 o 
   2   8   0     2031.71     1907.02    158.65 o 
   4   8   0     1198.12     1146.44    118.83 o 
   6   8   0      623.42      691.49     99.43 o 
   8   8   0      208.32      259.75    144.83 o 
  10   8   0      826.17     1190.59    231.14 o 
   2   9   0     1688.26     1709.03    149.53 o 
   4   9   0      758.16      801.44    104.73 o 
   6   9   0        1.86      176.61     73.27 o 
   8   9   0      460.41      393.70     91.56 o 
  10   9   0       90.24      176.11    116.95 o 
   0  10   0    11848.13    12236.05    573.94 o 
   2  10   0     7673.25     7599.22    382.20 o 
   4  10   0     3535.00     3200.48    430.78 o 
   6  10   0      417.26      446.20     91.15 o 
   8  10   0      222.89      293.44    105.03 o 
   2  11   0       32.90       53.44     67.11 o 
   4  11   0      396.61      196.82     97.46 o 
   6  11   0       41.10       59.78     84.08 o 
   8  11   0      650.65      557.29    116.48 o 
   0  12   0    11964.57    12378.97    631.49 o 
   2  12   0     4803.98     5450.07    428.72 o 
   4  12   0     3296.05     3688.53    364.58 o 
   6  12   0     3870.68     4080.63    536.99 o 
   2  13   0       56.77      157.22    136.30 o 
   4  13   0      337.36      571.52    118.87 o 
   6  13   0        5.87       25.56     97.25 o 
   0  14   0     1245.34     1380.36    247.09 o 
   2  14   0     1662.85     2356.29    308.22 o 
   4  14   0     3867.85     3654.15    382.90 o 
   2   1   1     3514.21     3812.67     36.32 o 
   3   1   1      684.17      686.96     14.55 o 
   4   1   1     3079.86     3214.51     43.38 o 
   5   1   1      103.30      103.57     13.28 o 
   6   1   1        9.60       33.12     14.04 o 
   7   1   1      176.06      178.06     21.86 o 
   8   1   1      219.87      213.39     29.55 o 
   9   1   1     1309.63     1249.29     58.99 o 
  10   1   1      113.98       90.01     31.43 o 
  11   1   1      488.16      452.46     53.51 o 
  12   1   1       23.44       -4.84     43.89 o 
  13   1   1       14.00       62.48     93.05 o 
   0   2   1     8999.72     9153.20    118.73 o 
   1   2   1    26125.60    25777.35    466.46 o 
   2   2   1     3699.14     3660.72     55.46 o 
   3   2   1     1133.76     1061.83     24.07 o 
   4   2   1     7032.33     7206.51     93.47 o 
   5   2   1      395.73      314.51     21.74 o 
   6   2   1     1349.13     1292.45     64.21 o 
   7   2   1      858.97      898.34     55.98 o 
   8   2   1      193.23      184.39     32.19 o 
   9   2   1      520.08      518.75     51.58 o 
  10   2   1       66.93       92.52     39.32 o 
  11   2   1      254.23      177.48     81.42 o 
  12   2   1       53.38      127.57     51.11 o 
  13   2   1       99.72      213.59    103.11 o 
   1   3   1      386.74      381.73     23.05 o 
   2   3   1      475.16      503.57     24.77 o 
   3   3   1     1807.00     2079.04     59.20 o 
   4   3   1      211.66      218.14     19.45 o 
   5   3   1      218.00      294.59     20.92 o 
   6   3   1      297.75      364.31     34.81 o 
   7   3   1      352.60      329.72     36.03 o 
   8   3   1      356.75      426.27     44.49 o 
   9   3   1      220.11      327.07     84.80 o 
  10   3   1      195.24      210.23    104.92 o 
  11   3   1       61.49       50.19     43.27 o 
  12   3   1      186.79      269.02     80.29 o 
   0   4   1    19385.93    18786.77    454.41 o 
   1   4   1    16851.92    16023.37    258.57 o 
   2   4   1     7973.52     7522.47    131.03 o 
   3   4   1    20274.54    20611.41    249.66 o 
   4   4   1     5822.16     5863.87    131.62 o 
   5   4   1     7485.64     7197.33    234.19 o 
   6   4   1     3105.64     2979.22     90.42 o 
   7   4   1     2980.76     2938.01    110.80 o 
   8   4   1     1617.03     1488.12     96.41 o 
   9   4   1     2032.37     2049.09    154.82 o 
  10   4   1     1563.41     1557.36    172.32 o 
  11   4   1      836.85      745.01     74.19 o 
  12   4   1       53.20      -16.08    118.98 o 
   1   5   1      160.23      178.96     32.15 o 
   2   5   1       32.76      110.26     33.81 o 
   3   5   1      813.16      792.51     47.15 o 
   4   5   1     4068.32     3924.54    125.16 o 
   5   5   1     1683.42     1679.53     58.98 o 
   6   5   1      105.02       92.79     16.38 o 
   7   5   1      809.65      770.01     47.79 o 
   8   5   1      943.71      920.57     69.68 o 
   9   5   1      263.56      296.28     60.48 o 
  10   5   1      439.42      297.23     75.03 o 
  11   5   1      152.79      114.77     92.32 o 
  12   5   1       60.54      -35.80     87.20 o 
   0   6   1    29368.57    29884.05    532.42 o 
   1   6   1    17890.54    17344.39    575.73 o 
   2   6   1     5622.27     5154.71    144.19 o 
   3   6   1    11564.76    11119.42    264.12 o 
   4   6   1     5554.15     5121.26    141.95 o 
   5   6   1     8648.67     8330.66    189.79 o 
   6   6   1     5128.40     4742.73     94.13 o 
   7   6   1     5063.74     5009.87    157.22 o 
   8   6   1      533.09      581.60     64.36 o 
   9   6   1     1667.62     1655.75    115.59 o 
  10   6   1     1664.38     1606.51    155.53 o 
  11   6   1      804.67      862.62    126.03 o 
   1   7   1        8.87       -8.62     38.37 o 
   2   7   1       14.52       33.66     49.45 o 
   3   7   1       31.57       64.19     39.24 o 
   4   7   1      739.60      739.02    107.71 o 
   5   7   1      276.52      226.21     63.56 o 
   6   7   1       22.93       42.95     22.40 o 
   7   7   1      458.33      499.81     58.83 o 
   8   7   1      705.20      822.14     76.07 o 
   9   7   1      389.60      443.06     73.58 o 
  10   7   1      787.82      764.87    119.55 o 
  11   7   1      194.22      165.91     83.50 o 
   0   8   1    15621.07    15351.59    410.29 o 
   1   8   1     7667.31     7884.55    220.10 o 
   2   8   1     8239.89     7955.27    206.55 o 
   3   8   1     7479.95     7364.25    234.86 o 
   4   8   1     8275.80     7924.75    201.78 o 
   5   8   1     3467.81     3508.91    138.22 o 
   6   8   1     4332.94     4195.37    155.03 o 
   7   8   1     1383.38     1534.16     99.86 o 
   8   8   1     1392.90     1463.86    101.15 o 
   9   8   1      892.76     1006.63    102.01 o 
  10   8   1      848.86      965.50    133.58 o 
   1   9   1        3.75       31.65     39.31 o 
   2   9   1        1.73       -1.65     47.36 o 
   3   9   1        2.33       71.67     71.97 o 
   4   9   1      705.79      648.57     67.37 o 
   5   9   1        5.97      -40.32     50.72 o 
   6   9   1      122.95      136.08     49.91 o 
   7   9   1       56.50       17.28     49.21 o 
   8   9   1      446.75      517.88     69.04 o 
   9   9   1       26.78       70.48     67.83 o 
  10   9   1       95.01       42.23    104.82 o 
   0  10   1     6084.76     6093.50    284.92 o 
   1  10   1     6088.12     6084.64    202.81 o 
   2  10   1     3575.07     3602.13    180.19 o 
   3  10   1     3253.64     2985.11    209.95 o 
   4  10   1     4015.28     3797.47    183.17 o 
   5  10   1     2220.51     2260.17    125.95 o 
   6  10   1     1670.96     1494.61    106.29 o 
   7  10   1     1686.29     1819.73    119.53 o 
   8  10   1       32.75       12.19     56.30 o 
   9  10   1      458.10      464.08    108.66 o 
   1  11   1      122.39      196.70     61.45 o 
   2  11   1       20.54      -45.63    105.01 o 
   3  11   1      439.69      628.38    119.16 o 
   4  11   1      943.82     1008.35    137.67 o 
   5  11   1       84.09      134.08     55.36 o 
   6  11   1      400.72      408.43     70.07 o 
   7  11   1        3.13       39.33     56.01 o 
   8  11   1      312.59      264.28     62.31 o 
   0  12   1      852.25      892.58    134.87 o 
   1  12   1      188.80      308.95     70.16 o 
   2  12   1      446.47      456.04    101.20 o 
   3  12   1       14.38       81.69     74.90 o 
   4  12   1      751.87      696.32     97.41 o 
   5  12   1      254.92       93.92     74.18 o 
   6  12   1     1081.51      922.67     96.75 o 
   7  12   1      167.27      240.71     60.99 o 
   1  13   1        0.17       53.16     73.19 o 
   2  13   1      423.90      341.94    100.74 o 
   3  13   1        5.10       66.44     71.31 o 
   4  13   1      256.01      378.17     75.32 o 
   5  13   1       42.80       47.15     55.86 o 
   6  13   1      126.24      215.53     90.97 o 
   0  14   1      185.67      245.13    134.61 o 
   1  14   1        2.47       37.73     68.40 o 
   2  14   1      107.05      301.02    110.85 o 
   3  14   1       14.16      157.88     93.29 o 
   4  14   1       22.95      197.20    130.00 o 
   2   0   2     1901.00     2126.82     32.73 o 
   3   0   2    41260.82    42144.70    251.61 o 
   4   0   2      248.85      183.71     20.98 o 
   5   0   2    30901.86    31132.82    248.58 o 
   6   0   2      205.47      228.40     26.62 o 
   7   0   2     5961.41     5919.96    114.14 o 
   8   0   2     2695.92     2573.30     93.52 o 
   9   0   2      593.37      549.69     73.21 o 
  10   0   2       12.58       53.27     42.91 o 
  11   0   2     1075.83     1037.03     87.94 o 
  12   0   2      153.92      229.41     94.49 o 
  13   0   2      407.71      419.78    142.58 o 
   1   1   2        0.63       22.92     15.50 o 
   2   1   2      556.66      606.62     14.31 o 
   3   1   2      693.76      682.12     16.22 o 
   4   1   2     1809.36     1862.98     29.84 o 
   5   1   2      776.26      745.94     24.24 o 
   6   1   2      310.66      349.25     20.83 o 
   7   1   2       36.08       13.54     17.11 o 
   8   1   2      762.04      728.12     43.10 o 
   9   1   2      158.15      115.65     29.44 o 
  10   1   2      715.40      729.78     55.36 o 
  11   1   2       18.41       21.56     37.85 o 
  12   1   2       34.73       96.99     44.74 o 
  13   1   2      211.72      467.27    105.73 o 
   0   2   2    15162.53    16374.45    183.30 o 
   1   2   2    24807.47    24842.49    189.96 o 
   2   2   2     1261.07     1256.72     28.01 o 
   3   2   2    30782.81    30828.78    150.00 o 
   4   2   2      983.84     1245.09     38.59 o 
   5   2   2    13741.96    13364.85    138.41 o 
   6   2   2      281.60      367.80     28.27 o 
   7   2   2    11534.25    11307.33    139.72 o 
   8   2   2        2.23      -14.93     23.15 o 
   9   2   2     5477.82     5519.05    140.53 o 
  10   2   2      467.06      424.87     67.55 o 
  11   2   2      506.17      413.28     55.55 o 
  12   2   2       56.67       90.23     74.04 o 
  13   2   2      235.22      377.89    135.05 o 
   1   3   2     3920.36     3868.95     62.07 o 
   2   3   2     1409.73     1483.70     36.17 o 
   3   3   2      702.27      642.46     28.29 o 
   4   3   2      823.94      953.62     40.02 o 
   5   3   2       10.82       12.34     16.86 o 
   6   3   2       14.11       26.84     23.19 o 
   7   3   2      645.38      625.54     38.49 o 
   8   3   2     1013.50      977.22     54.09 o 
   9   3   2      775.16      898.17     72.94 o 
  10   3   2      300.92      373.55     63.72 o 
  11   3   2      190.70      233.27     56.93 o 
  12   3   2        2.31        2.41     60.44 o 
   0   4   2     2541.86     2651.15     83.44 o 
   1   4   2    16362.20    15609.99    161.28 o 
   2   4   2      117.88      122.33     24.43 o 
   3   4   2     4464.86     3925.06    100.76 o 
   4   4   2        5.28       -0.61     16.13 o 
   5   4   2     2839.57     2542.10     83.59 o 
   6   4   2       26.83       23.36     26.30 o 
   7   4   2     2434.15     2434.21     97.13 o 
   8   4   2      620.55      583.79     51.96 o 
   9   4   2     1167.52     1268.96    131.53 o 
  10   4   2       94.47       82.36     52.46 o 
  11   4   2      787.67     1030.96    132.11 o 
  12   4   2       29.01       56.85     66.67 o 
   1   5   2      208.80      209.24     36.34 o 
   2   5   2       29.36       46.44     31.18 o 
   3   5   2        8.27       43.89     25.46 o 
   4   5   2     1754.18     1793.21     79.48 o 
   5   5   2      400.86      323.00     22.48 o 
   6   5   2       76.76       74.83     34.14 o 
   7   5   2       73.91      116.19     37.23 o 
   8   5   2       28.31       26.94     36.58 o 
   9   5   2       95.82      239.53     67.36 o 
  10   5   2        7.68       76.66     71.17 o 
  11   5   2       23.12      174.65     90.81 o 
  12   5   2       11.45      -77.33     81.66 o 
   0   6   2      309.94      176.78     97.94 o 
   1   6   2     1704.12     1768.67     86.60 o 
   2   6   2      249.97      266.90     50.74 o 
   3   6   2     1621.87     1621.76     97.13 o 
   4   6   2      133.28      202.18     41.32 o 
   5   6   2      722.00      689.39     47.92 o 
   6   6   2      342.97      412.39     41.07 o 
   7   6   2      272.64      278.02     37.43 o 
   8   6   2       26.32      119.26     54.55 o 
   9   6   2      203.93      178.50     54.10 o 
  10   6   2        7.57       84.81     72.44 o 
  11   6   2       44.19       21.27     76.74 o 
   1   7   2       30.08       30.86     34.72 o 
   2   7   2      524.37      611.90     70.44 o 
   3   7   2       34.67       11.28     63.77 o 
   4   7   2        0.19       23.77     28.80 o 
   5   7   2      182.89      214.43     43.68 o 
   6   7   2      129.33      121.64     39.82 o 
   7   7   2      136.23       95.99     41.00 o 
   8   7   2       49.10       57.86     49.13 o 
   9   7   2       76.58       19.62     47.76 o 
  10   7   2        2.34      193.42     83.46 o 
  11   7   2       52.81      255.05     97.51 o 
   0   8   2       88.22       59.98     55.28 o 
   1   8   2      359.99      300.71     63.94 o 
   2   8   2      309.74      239.23     75.65 o 
   3   8   2      117.46       61.70     70.38 o 
   4   8   2      246.91      222.78     47.83 o 
   5   8   2      677.51      727.80     74.31 o 
   6   8   2      174.64      102.09     42.36 o 
   7   8   2      717.79      703.72     73.42 o 
   8   8   2       74.75       82.49     55.71 o 
   9   8   2      218.29      338.20     76.07 o 
  10   8   2      121.23      306.77     93.90 o 
   1   9   2      389.81      357.02     55.99 o 
   2   9   2      135.37      125.48     52.21 o 
   3   9   2      299.13      258.74     62.00 o 
   4   9   2       60.97      105.64     46.83 o 
   5   9   2       71.57       95.57     47.78 o 
   6   9   2       34.56      -18.26     43.55 o 
   7   9   2       16.63      -52.81     43.03 o 
   8   9   2      195.16      230.90     54.12 o 
   9   9   2        8.02       14.37     75.34 o 
  10   9   2      142.88       41.03    129.99 o 
   0  10   2      547.38      633.71    107.49 o 
   1  10   2     3819.01     3834.07    284.10 o 
   2  10   2       43.95       27.49     52.70 o 
   3  10   2     4315.44     4513.79    205.14 o 
   4  10   2        3.91      -12.08     40.62 o 
   5  10   2     2443.29     2396.13    130.28 o 
   6  10   2       49.31        7.54     45.04 o 
   7  10   2     1526.88     1615.22    116.10 o 
   8  10   2      112.80      175.53     69.46 o 
   9  10   2      342.32      338.80     71.90 o 
   1  11   2        9.81      117.37     63.23 o 
   2  11   2       44.21       52.56     51.10 o 
   3  11   2        1.51        9.44     58.17 o 
   4  11   2        7.32      -57.89     70.58 o 
   5  11   2      143.01      186.43     58.70 o 
   6  11   2      223.18      234.07     63.14 o 
   7  11   2       15.72        7.31     52.34 o 
   8  11   2       31.64       27.32     63.89 o 
   0  12   2       20.16       30.70     84.64 o 
   1  12   2     4047.35     4393.55    248.76 o 
   2  12   2      254.33      351.24     95.45 o 
   3  12   2     4355.10     4458.85    273.76 o 
   4  12   2       52.22       69.72     56.71 o 
   5  12   2     3134.19     2802.33    505.52 o 
   6  12   2        1.63       -0.79     71.77 o 
   7  12   2      877.46      944.81     96.17 o 
   1  13   2        9.10       58.99    123.69 o 
   2  13   2       12.65       56.58     65.69 o 
   3  13   2        2.35      -11.92     69.49 o 
   4  13   2      103.33      242.98     70.69 o 
   5  13   2      157.39      147.35     65.79 o 
   6  13   2        1.07      -64.43     83.69 o 
   0  14   2       66.57        0.84    103.31 o 
   1  14   2     4272.98     4526.16    299.20 o 
   2  14   2      238.39      349.87    117.80 o 
   3  14   2     2607.71     2829.87    244.16 o 
   4  14   2       12.61       57.00    107.08 o 
   1   1   3       26.47       22.76      7.00 o 
   2   1   3      112.00      132.63      8.36 o 
   3   1   3      547.83      562.38     14.35 o 
   4   1   3       52.37       57.80      7.26 o 
   5   1   3      124.05      111.02     10.41 o 
   6   1   3      123.33      158.01     14.08 o 
   7   1   3      707.40      676.64     25.54 o 
   8   1   3      561.18      546.51     31.37 o 
   9   1   3       13.85       34.08     28.01 o 
  10   1   3      409.52      412.38     43.77 o 
  11   1   3       12.19      107.64     42.72 o 
  12   1   3       14.72      202.76     62.67 o 
  13   1   3      151.72      194.82     97.73 o 
   0   2   3     6819.36     7318.69    126.78 o 
   1   2   3    36668.78    38872.68    209.76 o 
   2   2   3     1253.44     1189.45     21.39 o 
   3   2   3     3124.12     3241.87     41.71 o 
   4   2   3     9159.37     9278.99    147.83 o 
   5   2   3     1343.83     1180.74     39.61 o 
   6   2   3     4980.68     5239.07     88.14 o 
   7   2   3     1160.31     1211.56     42.81 o 
   8   2   3     2000.44     1963.87     66.62 o 
   9   2   3      170.30      168.72     37.89 o 
  10   2   3       64.95       57.28     36.20 o 
  11   2   3        2.42       31.93     39.82 o 
  12   2   3       27.12       51.68     52.44 o 
  13   2   3        0.76       -1.19    119.25 o 
   1   3   3      407.93      430.16     23.72 o 
   2   3   3    12748.61    13497.11    112.84 o 
   3   3   3      675.07      735.95     29.93 o 
   4   3   3     1745.31     1972.31     52.39 o 
   5   3   3      304.15      339.41     28.74 o 
   6   3   3     1038.27     1151.87     49.53 o 
   7   3   3      857.26      859.27     44.87 o 
   8   3   3       52.03       37.88     24.37 o 
   9   3   3      716.25      692.97     63.56 o 
  10   3   3       24.00      -18.25     41.92 o 
  11   3   3      490.78      509.81    103.23 o 
  12   3   3       81.29      128.67     87.12 o 
   0   4   3     9253.37     9418.08    222.40 o 
   1   4   3     4516.10     4545.82     96.94 o 
   2   4   3    19018.70    18794.64    267.93 o 
   3   4   3     9308.09     9103.74    141.38 o 
   4   4   3     8542.87     8578.00    181.18 o 
   5   4   3     1966.73     2023.47     76.61 o 
   6   4   3     6983.81     6966.41    149.10 o 
   7   4   3     1577.11     1479.70     71.98 o 
   8   4   3     5181.91     5413.00    141.92 o 
   9   4   3     1825.89     1727.19    108.65 o 
  10   4   3      115.43       63.64     48.18 o 
  11   4   3      641.18      422.72     92.30 o 
  12   4   3       96.82      227.11     75.36 o 
   1   5   3       55.92       41.68     27.97 o 
   2   5   3      159.09      167.73     30.66 o 
   3   5   3      168.51      184.66     24.93 o 
   4   5   3      588.49      549.94     35.17 o 
   5   5   3     2565.26     2578.35     92.96 o 
   6   5   3      258.08      268.93     38.63 o 
   7   5   3     1473.41     1354.20     73.59 o 
   8   5   3       66.60      -36.94     40.29 o 
   9   5   3      324.67      393.27     81.12 o 
  10   5   3        9.04       41.32    113.89 o 
  11   5   3       84.65       98.78    220.15 o 
  12   5   3      164.57      193.03     92.20 o 
   0   6   3     2699.92     2221.44    142.30 o 
   1   6   3    11467.08    11494.02    255.48 o 
   2   6   3    13932.47    12710.35    378.00 o 
   3   6   3     6700.98     6467.32    209.25 o 
   4   6   3    10086.64     9408.12    145.17 o 
   5   6   3     4770.02     4573.58    214.26 o 
   6   6   3     4931.27     5071.25    128.73 o 
   7   6   3     2100.31     2352.05     90.43 o 
   8   6   3     3604.52     3665.92    139.08 o 
   9   6   3      617.09      676.71     85.95 o 
  10   6   3      386.44      516.61    101.86 o 
  11   6   3     1226.53     1155.08    228.70 o 
   1   7   3       52.64      106.72     45.40 o 
   2   7   3     1262.73     1203.05     92.99 o 
   3   7   3       79.75       70.11     43.74 o 
   4   7   3       48.45       43.49     30.65 o 
   5   7   3       28.07       30.99     44.37 o 
   6   7   3      970.18     1030.68     77.92 o 
   7   7   3      111.32      171.19     51.62 o 
   8   7   3        6.23       21.13     43.14 o 
   9   7   3       67.53      147.97     58.36 o 
  10   7   3        5.24       32.06     74.18 o 
  11   7   3       90.17      207.92     98.52 o 
   0   8   3     7495.51     7204.68    284.85 o 
   1   8   3     4620.16     4278.80    178.61 o 
   2   8   3    12614.11    12130.37    308.15 o 
   3   8   3     6763.22     6549.40    219.43 o 
   4   8   3     5924.43     5806.17    154.55 o 
   5   8   3     2787.50     2680.17    119.56 o 
   6   8   3     4032.18     4150.17    152.92 o 
   7   8   3     1631.59     1696.39    103.04 o 
   8   8   3     3933.64     3865.12    156.93 o 
   9   8   3      839.55      891.48    102.29 o 
  10   8   3      313.47      313.12    130.55 o 
   1   9   3      248.57       98.67     77.79 o 
   2   9   3      315.92      252.94    101.97 o 
   3   9   3      124.43      150.43     54.17 o 
   4   9   3       62.63      115.57     39.74 o 
   5   9   3        3.87       27.60     41.46 o 
   6   9   3      282.96      220.81     54.02 o 
   7   9   3       14.74      -22.33     46.25 o 
   8   9   3       51.08      148.94     50.39 o 
   9   9   3        2.21      -55.39     63.57 o 
  10   9   3       20.96      243.67    147.09 o 
   0  10   3     1007.55      959.09    173.01 o 
   1  10   3     1445.00     1445.27    122.02 o 
   2  10   3     2666.73     2737.97    161.72 o 
   3  10   3      304.92      269.28     66.44 o 
   4  10   3     1361.27     1470.65     89.32 o 
   5  10   3      271.75      307.84     57.80 o 
   6  10   3      411.12      605.53     72.56 o 
   7  10   3      390.30      594.81     74.96 o 
   8  10   3      605.04      778.24    101.90 o 
   9  10   3       25.96       66.06     90.56 o 
   1  11   3        9.79       48.32     83.22 o 
   2  11   3      337.91      380.84     69.51 o 
   3  11   3       77.10      142.71     63.11 o 
   4  11   3      399.99      198.86     60.36 o 
   5  11   3        3.87       -5.73     52.47 o 
   6  11   3      133.81      108.17     53.60 o 
   7  11   3      104.50      130.58     55.37 o 
   8  11   3       62.41       76.51     96.89 o 
   0  12   3     2544.47     2570.61    305.03 o 
   1  12   3       33.75        9.22     67.51 o 
   2  12   3     1835.03     1950.45    247.03 o 
   3  12   3       65.82      111.17    102.10 o 
   4  12   3       69.39       21.33     57.64 o 
   5  12   3      326.88      120.35     99.61 o 
   6  12   3       82.51       77.45     58.05 o 
   7  12   3      252.84       69.25     75.35 o 
   1  13   3        1.02       29.65     69.09 o 
   2  13   3       33.98        4.27     70.84 o 
   3  13   3        0.13      331.64    110.47 o 
   4  13   3      233.31      365.79     77.90 o 
   5  13   3       14.50       26.09     61.15 o 
   6  13   3       20.09       -4.20     94.13 o 
   0  14   3      108.84      146.59    125.50 o 
   1  14   3      243.89      239.02    187.55 o 
   2  14   3      167.45      358.03    119.31 o 
   3  14   3       36.31      373.63    167.23 o 
   4  14   3      242.84      517.33    184.56 o 
   0   0   4    45243.47    45370.88    656.03 o 
   1   0   4     2161.70     2402.29     40.28 o 
   2   0   4    30985.28    31977.66    210.19 o 
   3   0   4     3371.78     3309.67     55.43 o 
   4   0   4     8332.12     7501.99    135.41 o 
   5   0   4     4468.84     4577.43    103.07 o 
   6   0   4    12963.05    12518.80    169.36 o 
   7   0   4     3807.40     3644.32     94.60 o 
   8   0   4    13168.05    12856.64    252.08 o 
   9   0   4     2436.79     2271.30    147.76 o 
  10   0   4     1449.41     1396.62    114.98 o 
  11   0   4       71.02       80.24     64.13 o 
  12   0   4      986.96      980.32    106.39 o 
  13   0   4       12.97     -124.80    100.40 o 
   1   1   4     1918.33     1897.25     39.29 o 
   2   1   4     2779.43     2842.99     34.50 o 
   3   1   4     4277.17     4471.12     39.62 o 
   4   1   4      105.32      155.90     15.74 o 
   5   1   4     1408.89     1483.11     40.14 o 
   6   1   4     2012.34     1998.14     49.02 o 
   7   1   4      487.56      492.70     29.06 o 
   8   1   4      459.18      512.21     40.73 o 
   9   1   4      478.13      475.86     40.95 o 
  10   1   4      508.84      575.34     46.00 o 
  11   1   4      167.13      123.18     63.49 o 
  12   1   4      259.29      429.63     79.56 o 
  13   1   4      166.99       68.64     71.60 o 
   0   2   4    18182.34    18197.06    255.07 o 
   1   2   4    44451.77    46930.89    312.95 o 
   2   2   4    60688.02    63400.50    296.81 o 
   3   2   4     5537.79     5692.63     61.62 o 
   4   2   4    27738.76    28426.40    207.91 o 
   5   2   4     5175.66     5468.22     75.95 o 
   6   2   4     8266.81     7950.62    119.09 o 
   7   2   4      778.56      746.66     32.62 o 
   8   2   4     6894.16     6832.10    138.39 o 
   9   2   4       59.58       84.47     32.61 o 
  10   2   4     1155.07     1165.67     85.41 o 
  11   2   4       94.55       17.29     60.90 o 
  12   2   4     1087.03      917.90    109.63 o 
  13   2   4        1.44       73.47    104.13 o 
   1   3   4     1823.68     1946.53     44.81 o 
   2   3   4        8.06       15.63     12.33 o 
   3   3   4       50.84       64.44     14.17 o 
   4   3   4      272.61      333.36     21.86 o 
   5   3   4      134.03      151.18     21.79 o 
   6   3   4     2227.52     2378.85     63.75 o 
   7   3   4       93.16      110.70     19.24 o 
   8   3   4        7.38       45.03     26.57 o 
   9   3   4      615.84      618.68     54.28 o 
  10   3   4      117.27       40.04     61.05 o 
  11   3   4      265.30       64.47     73.71 o 
  12   3   4      180.25      225.60     98.52 o 
   0   4   4     5071.52     4969.02    136.10 o 
   1   4   4      948.51      946.49     48.18 o 
   2   4   4    10436.20    10177.83    144.21 o 
   3   4   4     2959.38     2881.39     56.82 o 
   4   4   4     5875.90     5753.25    114.57 o 
   5   4   4      420.36      360.67     31.30 o 
   6   4   4     4330.45     4267.26    107.91 o 
   7   4   4        2.54       69.32     28.00 o 
   8   4   4     2536.81     2452.65     87.69 o 
   9   4   4       41.07      119.78     65.37 o 
  10   4   4      364.61      423.25     89.68 o 
  11   4   4       79.02       49.87     72.40 o 
  12   4   4      479.40      517.20    113.61 o 
   1   5   4      150.47      156.23     34.92 o 
   2   5   4      109.76       67.94     26.33 o 
   3   5   4      483.69      523.65     35.35 o 
   4   5   4       35.91       18.55     20.14 o 
   5   5   4       20.49       10.12     27.41 o 
   6   5   4      121.87      161.93     33.68 o 
   7   5   4      140.38      152.07     40.41 o 
   8   5   4        8.32        7.58     29.84 o 
   9   5   4        5.56       74.85     69.80 o 
  10   5   4      141.28      286.11    162.84 o 
  11   5   4        0.04       42.60     79.66 o 
  12   5   4       55.14      -76.87     90.34 o 
   0   6   4       11.18       56.79     60.24 o 
   1   6   4       87.37       75.40     36.42 o 
   2   6   4      174.13      114.67     29.93 o 
   3   6   4       49.03       44.66     28.09 o 
   4   6   4       69.78       64.81     20.19 o 
   5   6   4       77.23       68.26     31.64 o 
   6   6   4        5.86       17.75     38.90 o 
   7   6   4       30.58       17.28     32.28 o 
   8   6   4       13.70       37.42     36.18 o 
   9   6   4       10.89       52.80     46.95 o 
  10   6   4        1.88      -11.40     66.28 o 
  11   6   4        0.05      140.09     86.50 o 
   1   7   4      436.04      493.22     65.53 o 
   2   7   4        2.01       31.93     40.93 o 
   3   7   4     1791.44     1892.56    112.55 o 
   4   7   4      183.87      213.34     32.12 o 
   5   7   4      625.57      623.14     84.43 o 
   6   7   4       38.98       53.16     32.45 o 
   7   7   4        0.13       19.37     34.81 o 
   8   7   4       33.86      177.30     61.09 o 
   9   7   4       51.28      149.46     62.32 o 
  10   7   4       86.86       27.50     71.59 o 
  11   7   4        0.88      -32.48     83.80 o 
   0   8   4      617.90      553.48    118.41 o 
   1   8   4      653.75      546.35     70.66 o 
   2   8   4     1138.97     1107.77     96.43 o 
   3   8   4     1031.56     1077.55     96.57 o 
   4   8   4     1022.70     1071.80     72.53 o 
   5   8   4      117.17       91.15     38.72 o 
   6   8   4      621.30      688.19     69.13 o 
   7   8   4       52.26       32.45     42.79 o 
   8   8   4      204.02      244.45     94.76 o 
   9   8   4        5.38      172.28     64.62 o 
  10   8   4       84.56       94.73     78.81 o 
   1   9   4       14.43        9.96     46.49 o 
   2   9   4       23.85       23.60     54.02 o 
   3   9   4      694.42      759.18     87.45 o 
   4   9   4       54.56       11.69     35.59 o 
   5   9   4      766.34      832.54     80.78 o 
   6   9   4      860.50      864.12     80.50 o 
   7   9   4       77.26       44.62     46.80 o 
   8   9   4      129.87       21.27     63.51 o 
   9   9   4       59.73      107.75     59.86 o 
  10   9   4        0.70      115.02    117.46 o 
   0  10   4     3830.12     3891.88    335.58 o 
   1  10   4      179.77      162.13     69.13 o 
   2  10   4     6662.19     7021.15    255.27 o 
   3  10   4       64.42       29.34     51.16 o 
   4  10   4     4413.85     4012.79    163.70 o 
   5  10   4      843.54      782.20     80.01 o 
   6  10   4     1831.78     2031.80    120.86 o 
   7  10   4      889.83      851.26     84.27 o 
   8  10   4     1620.68     1690.56    161.22 o 
   9  10   4      303.72      147.98     72.23 o 
   1  11   4       22.12      -82.50     64.52 o 
   2  11   4      263.96      276.13     65.72 o 
   3  11   4       41.21       32.48     59.59 o 
   4  11   4        1.90       18.95     51.13 o 
   5  11   4        4.55       -7.79     49.51 o 
   6  11   4       61.74       83.42     54.41 o 
   7  11   4        0.11      -56.88     50.56 o 
   8  11   4       31.76      -35.29     68.54 o 
   0  12   4     5571.36     6178.44    464.21 o 
   1  12   4      374.43      413.95    109.75 o 
   2  12   4     5225.04     5487.67    368.70 o 
   3  12   4      358.47      199.73     83.35 o 
   4  12   4     2453.28     2279.96    133.24 o 
   5  12   4      156.58       96.16     63.49 o 
   6  12   4     2394.96     2286.84    204.31 o 
   7  12   4       73.98      -54.15     86.62 o 
   1  13   4        0.11       25.38     69.39 o 
   2  13   4      210.64      238.50    117.03 o 
   3  13   4        9.01      -40.08     80.58 o 
   4  13   4       44.57      192.92    133.12 o 
   5  13   4       18.68       86.19     69.84 o 
   6  13   4      263.62      366.48    106.12 o 
   0  14   4     1352.03     1879.04    292.26 o 
   1  14   4     1032.20     1201.85    165.23 o 
   2  14   4     2894.09     2926.86    246.36 o 
   1   1   5      106.90      131.53     12.21 o 
   2   1   5     2374.47     2597.28     36.93 o 
   3   1   5      585.66      605.96     18.54 o 
   4   1   5      468.60      497.84     27.51 o 
   5   1   5      461.08      497.27     24.81 o 
   6   1   5      428.97      504.21     26.93 o 
   7   1   5      132.52      136.81     18.82 o 
   8   1   5       34.69       32.30     25.07 o 
   9   1   5      454.23      424.25     40.94 o 
  10   1   5       16.12       43.70     36.56 o 
  11   1   5       85.26      172.71     57.10 o 
  12   1   5       33.00      106.55     53.72 o 
  13   1   5        3.66       22.48     73.70 o 
   0   2   5      254.33      299.55     26.00 o 
   1   2   5    14501.89    15473.89    152.64 o 
   2   2   5      917.43      875.71     25.27 o 
   3   2   5     5938.69     5669.35     58.21 o 
   4   2   5     2160.67     2226.89     49.16 o 
   5   2   5     2092.47     1927.73     58.98 o 
   6   2   5      475.50      483.63     36.57 o 
   7   2   5     1906.68     1911.53     70.18 o 
   8   2   5       12.71       44.02     29.96 o 
   9   2   5     1850.29     1884.10     80.29 o 
  10   2   5        9.25       63.23     45.35 o 
  11   2   5      827.50      808.10     83.16 o 
  12   2   5      131.11      212.17     56.51 o 
   1   3   5      990.50     1038.58     31.27 o 
   2   3   5     1061.08     1134.56     31.92 o 
   3   3   5      503.34      483.61     20.45 o 
   4   3   5      454.24      467.25     28.32 o 
   5   3   5     2084.97     2181.21     64.09 o 
   6   3   5       95.90       88.18     20.41 o 
   7   3   5      857.94      904.81     41.99 o 
   8   3   5      474.49      490.92     44.71 o 
   9   3   5      283.65      290.73     44.18 o 
  10   3   5      821.83      768.88     86.53 o 
  11   3   5        6.58       30.63     56.32 o 
  12   3   5        2.04      188.63     61.49 o 
   0   4   5     5891.17     7043.73    178.51 o 
   1   4   5    17350.32    17437.56    227.70 o 
   2   4   5     1243.94     1087.71     60.33 o 
   3   4   5    10345.98    10260.27    128.58 o 
   4   4   5     1743.98     1609.44     56.64 o 
   5   4   5     8083.85     7874.16    131.17 o 
   6   4   5     1284.42     1267.59     55.47 o 
   7   4   5     1742.46     1814.03     73.46 o 
   8   4   5     2368.52     2397.78     91.70 o 
   9   4   5      826.84      815.49     71.08 o 
  10   4   5       20.60      -70.77     75.45 o 
  11   4   5      880.31      727.39    140.64 o 
  12   4   5       18.33       29.33    109.05 o 
   1   5   5       10.32       29.86     29.10 o 
   2   5   5     5226.16     5576.05    196.09 o 
   3   5   5        6.11       22.37     19.48 o 
   4   5   5      316.12      322.30     25.56 o 
   5   5   5        5.74       37.25     33.90 o 
   6   5   5      274.68      325.27     48.87 o 
   7   5   5       88.50      146.48     44.76 o 
   8   5   5      400.89      275.79     54.94 o 
   9   5   5      702.28      936.34    121.21 o 
  10   5   5       91.02       83.88     68.81 o 
  11   5   5      510.50      462.94    245.69 o 
   0   6   5      917.04      856.50    129.82 o 
   1   6   5    31758.21    30543.28    637.70 o 
   2   6   5     3209.02     2948.34    162.38 o 
   3   6   5    17665.44    17030.43    277.72 o 
   4   6   5     1945.23     1839.77     66.03 o 
   5   6   5    11636.48    11488.06    214.40 o 
   6   6   5     3701.45     3738.88    122.35 o 
   7   6   5     6695.53     6572.47    168.46 o 
   8   6   5     2355.68     2098.75    158.84 o 
   9   6   5     2969.10     2647.24    190.60 o 
  10   6   5        7.53       89.77     74.27 o 
  11   6   5      280.40      290.74     90.64 o 
   1   7   5        2.73      -93.76     81.25 o 
   2   7   5      665.93      585.30     69.42 o 
   3   7   5      549.97      303.14     61.57 o 
   4   7   5       93.25       57.97     40.81 o 
   5   7   5      540.42      508.38     52.60 o 
   6   7   5       89.79      114.75     36.42 o 
   7   7   5      428.36      456.96     50.40 o 
   8   7   5       55.55       85.99     55.11 o 
   9   7   5      464.63      408.20     79.76 o 
  10   7   5        2.77       46.70     52.07 o 
  11   7   5       62.49      186.08     95.82 o 
   0   8   5      456.66      478.95    112.07 o 
   1   8   5    13878.39    13562.98    533.89 o 
   2   8   5     3282.41     3447.47    203.81 o 
   3   8   5    10150.76     9933.83    269.34 o 
   4   8   5      822.14      838.84     64.78 o 
   5   8   5     7730.65     7510.15    176.75 o 
   6   8   5       50.77       57.75     48.20 o 
   7   8   5     2208.27     2254.16    117.40 o 
   8   8   5      674.63      709.26     87.17 o 
   9   8   5     1126.62     1155.88    109.75 o 
  10   8   5       22.18      153.16     85.33 o 
   1   9   5        7.45      -31.73     64.92 o 
   2   9   5       59.02        1.59     64.15 o 
   3   9   5      333.56      241.28     74.25 o 
   4   9   5      705.22      657.15     63.42 o 
   5   9   5     1251.29     1268.21     80.21 o 
   6   9   5      400.66      425.03     59.06 o 
   7   9   5      895.46      933.70    117.89 o 
   8   9   5       87.65      148.66     61.76 o 
   9   9   5      714.41      734.85    123.22 o 
   0  10   5     1910.82     1552.34    217.94 o 
   1  10   5     4234.51     4122.17    247.92 o 
   2  10   5     3406.11     3566.91    238.17 o 
   3  10   5     3778.41     3808.00    188.68 o 
   4  10   5     1290.28     1146.03     86.35 o 
   5  10   5     3431.54     3388.61    150.84 o 
   6  10   5      203.49      171.10     58.42 o 
   7  10   5     2432.91     2467.85    148.36 o 
   8  10   5      161.20      154.57     61.42 o 
   9  10   5     1199.04     1347.03    143.97 o 
   1  11   5      124.50      151.58     68.81 o 
   2  11   5       63.14      101.65     68.39 o 
   3  11   5      391.55      313.54    261.13 o 
   4  11   5        3.60       44.59     44.23 o 
   5  11   5       75.57       25.99     53.41 o 
   6  11   5      243.48      251.93     60.92 o 
   7  11   5       68.73      203.63     57.21 o 
   8  11   5       81.29      102.63     68.94 o 
   0  12   5      173.32      125.17    107.10 o 
   1  12   5     2298.70     2466.03    207.74 o 
   2  12   5      203.87      148.12     81.27 o 
   3  12   5     1728.09     1841.27    188.91 o 
   4  12   5        3.63       78.05     56.37 o 
   5  12   5     1084.34      625.61    112.62 o 
   6  12   5        8.12     -103.59     69.06 o 
   7  12   5      190.27      102.30     85.03 o 
   1  13   5        6.15       71.40     74.59 o 
   2  13   5       17.64       37.41     81.59 o 
   3  13   5        7.24       -6.84     81.55 o 
   4  13   5      114.54       96.27     88.89 o 
   5  13   5       70.46       75.24     72.13 o 
   0  14   5      309.19      466.39    167.19 o 
   1  14   5       31.07       76.24    175.85 o 
   2  14   5      141.40      339.41    155.23 o 
   3  14   5        0.55       91.71    133.45 o 
   0   0   6     6899.72     7020.56    228.04 o 
   1   0   6    35927.49    36276.95    233.22 o 
   2   0   6     2041.42     1900.69     40.59 o 
   3   0   6    48914.35    49567.64    310.83 o 
   4   0   6     1458.91     1337.11     53.48 o 
   5   0   6    41816.16    42665.30    474.61 o 
   6   0   6      130.02      186.85     40.29 o 
   7   0   6    13546.97    13313.37    349.25 o 
   8   0   6      158.93      168.17     44.59 o 
   9   0   6     5291.44     5430.71    171.18 o 
  10   0   6     2261.31     2096.40    114.48 o 
  11   0   6     2112.61     2003.68    140.79 o 
  12   0   6      318.87      239.75     71.33 o 
   1   1   6       57.90       52.92      9.34 o 
   2   1   6     3201.45     3445.12     43.53 o 
   3   1   6     4079.89     4396.91     53.65 o 
   4   1   6      317.73      293.28     17.39 o 
   5   1   6     4049.85     4332.14     91.99 o 
   6   1   6        3.95       14.16     17.97 o 
   7   1   6     1474.94     1425.88     48.75 o 
   8   1   6     1048.79     1070.43     57.73 o 
   9   1   6      951.49     1067.38     61.76 o 
  10   1   6      178.70      228.98     48.34 o 
  11   1   6      474.00      509.73     70.43 o 
  12   1   6       35.24       84.91     55.55 o 
   0   2   6    21129.31    21801.59    251.24 o 
   1   2   6    46663.50    48916.59    347.05 o 
   2   2   6     1305.93     1231.04     35.92 o 
   3   2   6    24337.92    24465.50    157.84 o 
   4   2   6     2451.80     2203.10     50.16 o 
   5   2   6    17180.22    17329.79    185.46 o 
   6   2   6     1523.96     1503.01     61.77 o 
   7   2   6     6290.42     6455.61    126.74 o 
   8   2   6      165.60      181.74     33.52 o 
   9   2   6     2173.61     2242.57    100.37 o 
  10   2   6      565.22      443.18     71.86 o 
  11   2   6      286.25      306.79     87.06 o 
  12   2   6      171.01      109.98     53.78 o 
   1   3   6     1319.97     1306.43     39.87 o 
   2   3   6      648.81      758.72     27.55 o 
   3   3   6     3003.30     3062.68     59.11 o 
   4   3   6      696.09      702.82     27.75 o 
   5   3   6      333.15      312.53     27.75 o 
   6   3   6     1085.23     1057.01     50.69 o 
   7   3   6      234.73      238.69     31.29 o 
   8   3   6       96.12       71.47     29.64 o 
   9   3   6      756.64      824.30     57.00 o 
  10   3   6       37.18      236.48     66.19 o 
  11   3   6      294.39      365.08     76.74 o 
  12   3   6       43.47      -35.43     57.88 o 
   0   4   6    10133.05    11171.10    244.51 o 
   1   4   6    16483.92    16304.60    161.90 o 
   2   4   6     1537.30     1634.04     60.77 o 
   3   4   6    14332.41    14120.03    147.55 o 
   4   4   6     1681.58     1599.80     57.72 o 
   5   4   6     9484.53     9378.02    146.12 o 
   6   4   6     1571.21     1563.66     73.99 o 
   7   4   6     4402.51     4287.36    105.34 o 
   8   4   6      645.70      652.50     51.79 o 
   9   4   6     1369.32     1462.05    156.67 o 
  10   4   6       98.45       34.65     60.62 o 
  11   4   6      195.32      184.55     82.66 o 
  12   4   6      321.00      572.95    117.98 o 
   1   5   6      183.25      216.83     61.76 o 
   2   5   6     1872.82     1921.29     89.53 o 
   3   5   6        2.78       15.54     21.33 o 
   4   5   6      240.71      227.78     24.53 o 
   5   5   6      319.60      329.21     38.30 o 
   6   5   6        5.77       58.64     32.81 o 
   7   5   6      593.77      585.25     74.85 o 
   8   5   6      486.55      247.56    111.59 o 
   9   5   6      710.61      691.28    106.16 o 
  10   5   6      207.11      125.57    126.78 o 
  11   5   6      387.12      405.21     88.12 o 
   0   6   6        2.03       58.26     75.30 o 
   1   6   6     3733.15     3692.64    183.10 o 
   2   6   6        7.69      112.21     79.82 o 
   3   6   6     1013.10     1101.55    119.46 o 
   4   6   6       48.94       95.17     52.56 o 
   5   6   6      131.14      175.39     42.68 o 
   6   6   6      120.49      112.40     36.87 o 
   7   6   6        8.60       40.63     34.04 o 
   8   6   6        5.24       78.30     64.36 o 
   9   6   6      135.36      179.54     78.95 o 
  10   6   6       35.24       76.73     79.65 o 
  11   6   6      234.83      350.96     94.11 o 
   1   7   6        1.54       60.16     72.80 o 
   2   7   6      339.26      350.47     73.63 o 
   3   7   6        1.33       42.48     60.57 o 
   4   7   6      691.76      610.57     60.19 o 
   5   7   6       62.80       76.39     33.22 o 
   6   7   6      570.16      627.88     62.50 o 
   7   7   6      350.43      361.85     46.19 o 
   8   7   6        0.40      -24.77     48.99 o 
   9   7   6      219.40      197.82     66.43 o 
  10   7   6        6.47      103.29     59.17 o 
  11   7   6        0.24       19.40     79.53 o 
   0   8   6      267.24      106.97     86.67 o 
   1   8   6      638.50      593.60     97.82 o 
   2   8   6        6.81       56.30     54.42 o 
   3   8   6      677.61      697.26    105.04 o 
   4   8   6      400.87      551.96     62.22 o 
   5   8   6      911.27      948.16     70.49 o 
   6   8   6      230.48      240.25     49.33 o 
   7   8   6      268.74      223.90     63.46 o 
   8   8   6        1.53       99.48     79.69 o 
   9   8   6       10.36       87.46    106.52 o 
  10   8   6        7.21      -14.69     58.96 o 
   1   9   6      104.29       99.03     68.06 o 
   2   9   6      492.59      365.81     82.96 o 
   3   9   6      616.95      622.61    106.15 o 
   4   9   6       24.41      130.15     45.23 o 
   5   9   6       53.39       18.11     44.23 o 
   6   9   6       65.26       39.37     65.50 o 
   7   9   6       51.04       62.01     82.32 o 
   8   9   6        0.46       91.03     65.99 o 
   9   9   6        9.98      -32.40     68.86 o 
   0  10   6     1264.11     1320.73    209.80 o 
   1  10   6     2385.12     2327.74    192.66 o 
   2  10   6      165.53       80.63     80.00 o 
   3  10   6     1728.23     1912.08    234.71 o 
   4  10   6      161.87      236.33     59.52 o 
   5  10   6     2114.84     2148.60    121.69 o 
   6  10   6       61.29      136.15     66.18 o 
   7  10   6     1570.48     1725.64    138.91 o 
   8  10   6       33.15      -60.15     70.33 o 
   9  10   6      783.26      980.57    119.42 o 
   1  11   6       13.01       41.58    111.48 o 
   2  11   6      172.16       88.79     70.62 o 
   3  11   6       23.18       92.28    109.53 o 
   4  11   6        2.20       75.04     53.84 o 
   5  11   6      224.11      156.43     59.03 o 
   6  11   6        1.04        1.37     67.66 o 
   7  11   6      329.23      477.01     92.83 o 
   8  11   6       91.09      -12.90     76.97 o 
   0  12   6      706.69      633.06    178.13 o 
   1  12   6     4637.21     4714.74    290.61 o 
   2  12   6      491.84      268.27    197.98 o 
   3  12   6     4173.33     4540.26    286.21 o 
   4  12   6      660.76      598.13     82.36 o 
   5  12   6     3052.38     2521.11    216.89 o 
   6  12   6      245.18      242.44     74.90 o 
   7  12   6      906.88      690.62    179.17 o 
   1  13   6        2.92      -35.15    237.15 o 
   2  13   6        3.14       57.42     84.18 o 
   3  13   6       58.79      290.97    106.52 o 
   4  13   6      145.50      169.67     72.59 o 
   5  13   6      133.67       48.15     83.60 o 
   0  14   6      450.61      607.85    194.49 o 
   1  14   6     4255.42     4210.35    411.13 o 
   2  14   6       86.48      138.72    113.06 o 
   3  14   6     2150.80     2570.67    335.68 o 
   1   1   7       49.56       57.96     10.32 o 
   2   1   7        0.41       31.26      9.44 o 
   3   1   7      458.50      532.94     19.54 o 
   4   1   7      130.36      140.32     13.02 o 
   5   1   7       35.70       34.63     28.18 o 
   6   1   7      710.50      754.79     46.18 o 
   7   1   7      106.44      116.12     29.20 o 
   8   1   7      545.41      530.27     44.06 o 
   9   1   7       82.09       45.71     42.30 o 
  10   1   7       50.51       73.16     35.64 o 
  11   1   7       81.75      112.81     44.85 o 
  12   1   7      142.52      131.91     70.99 o 
   0   2   7     8098.10     8441.22    143.26 o 
   1   2   7       91.21       67.13     12.47 o 
   2   2   7     4338.33     4294.09     73.68 o 
   3   2   7       73.18      115.76     12.77 o 
   4   2   7     5179.27     5094.85     82.23 o 
   5   2   7      897.83      845.26     45.09 o 
   6   2   7     3241.42     3392.24    102.28 o 
   7   2   7     1015.77     1021.58     63.16 o 
   8   2   7     1614.94     1509.57     80.36 o 
   9   2   7      325.09      383.33     51.95 o 
  10   2   7     1272.58     1288.24     83.60 o 
  11   2   7        8.83       66.94     61.04 o 
  12   2   7      159.11      143.21     54.73 o 
   1   3   7      612.66      681.46     40.25 o 
   2   3   7      801.20      793.92     30.88 o 
   3   3   7     2384.99     2527.39     55.45 o 
   4   3   7     2689.22     2568.84     52.81 o 
   5   3   7      508.51      503.70     36.73 o 
   6   3   7        3.11      -26.63     20.54 o 
   7   3   7      618.47      673.16     44.25 o 
   8   3   7      475.87      515.56     51.50 o 
   9   3   7      663.20      528.16     53.09 o 
  10   3   7      881.30      908.40     92.81 o 
  11   3   7       59.08      131.48    105.71 o 
  12   3   7       10.33       56.60     82.58 o 
   0   4   7    54002.14    57210.45    642.85 o 
   1   4   7    19501.40    21727.93    234.14 o 
   2   4   7    18750.63    18673.83    184.84 o 
   3   4   7     7915.27     8101.96    104.71 o 
   4   4   7    12738.21    12485.27    154.86 o 
   5   4   7     2314.81     2193.78     57.35 o 
   6   4   7     9386.16     8997.59    150.21 o 
   7   4   7      521.75      581.80     43.01 o 
   8   4   7     1698.42     1816.94     89.78 o 
   9   4   7      578.26      613.26     66.40 o 
  10   4   7     1298.11     1265.68    121.44 o 
  11   4   7      177.46       54.00     94.17 o 
  12   4   7      218.48      185.90     90.36 o 
   1   5   7     1127.90     1182.40     58.22 o 
   2   5   7      701.61      813.49     49.51 o 
   3   5   7      871.62      970.20     49.18 o 
   4   5   7      316.86      276.96     28.56 o 
   5   5   7       33.07       67.81     27.56 o 
   6   5   7       47.23       97.27     38.58 o 
   7   5   7      296.06      309.19     48.55 o 
   8   5   7     1026.45     1146.01     91.88 o 
   9   5   7      671.14      623.05    108.03 o 
  10   5   7      575.27      902.06    271.54 o 
  11   5   7      218.38      309.06    112.71 o 
   0   6   7    25527.71    24967.25    697.52 o 
   1   6   7     3611.08     3568.53    110.31 o 
   2   6   7    22870.45    22960.28    468.93 o 
   3   6   7     1757.90     1884.22     72.42 o 
   4   6   7    23262.22    22504.73    259.19 o 
   5   6   7     2455.18     2216.79    111.68 o 
   6   6   7     7416.56     7377.25    280.51 o 
   7   6   7      193.78      118.94     73.41 o 
   8   6   7     1786.40     1723.70    115.40 o 
   9   6   7      181.33      210.83     79.69 o 
  10   6   7     2262.96     2223.62    307.63 o 
  11   6   7      563.46      505.35    108.35 o 
   1   7   7       27.44      216.00     71.03 o 
   2   7   7        1.33      -90.19     60.13 o 
   3   7   7      830.81      805.62    100.68 o 
   4   7   7     1673.84     1638.57    117.66 o 
   5   7   7     1621.14     1580.38    111.59 o 
   6   7   7      383.90      345.95     54.91 o 
   7   7   7      719.39      819.22     85.58 o 
   8   7   7      832.71     1182.04    130.09 o 
   9   7   7      588.58      562.37     98.62 o 
  10   7   7      395.56      723.01    100.96 o 
  11   7   7      154.27      249.25     93.45 o 
   0   8   7    21786.90    21106.30    737.02 o 
   1   8   7     4494.85     4371.49    252.38 o 
   2   8   7     7971.24     8447.02    368.39 o 
   3   8   7     3353.54     3441.13    203.09 o 
   4   8   7     5908.46     5511.53    212.89 o 
   5   8   7     2565.31     2432.25    116.30 o 
   6   8   7     6262.28     6493.90    223.71 o 
   7   8   7      922.19      940.35     81.62 o 
   8   8   7     1954.37     2472.32    154.46 o 
   9   8   7      419.88      306.93     73.78 o 
  10   8   7     1673.96     1721.92    187.06 o 
   1   9   7      152.58       50.32     61.06 o 
   2   9   7       84.78      102.62     70.55 o 
   3   9   7      543.45      541.25    103.81 o 
   4   9   7     1021.58      947.27     82.08 o 
   5   9   7       36.38       28.73     50.60 o 
   6   9   7       23.07       13.00     59.71 o 
   7   9   7       27.47       21.97     56.80 o 
   8   9   7      500.82      450.90     80.39 o 
   9   9   7      166.98      120.20     61.60 o 
  10   9   7      436.06      508.01    167.89 o 
   0  10   7     4788.89     5046.88    393.34 o 
   1  10   7      842.93      815.14    150.06 o 
   2  10   7     3201.85     3290.24    223.49 o 
   3  10   7      341.82      349.12     96.12 o 
   4  10   7     3975.94     3765.50    157.37 o 
   5  10   7      909.50      928.16    146.13 o 
   6  10   7     2615.45     2551.38    204.21 o 
   7  10   7      754.49      788.67    101.83 o 
   8  10   7     1094.14     1176.76    123.03 o 
   9  10   7      200.07      442.02    119.91 o 
   1  11   7        3.78       31.23     70.87 o 
   2  11   7        0.45       81.56    147.06 o 
   3  11   7       61.05      140.72     80.67 o 
   4  11   7       72.18       96.42     49.85 o 
   5  11   7       79.63      140.55     54.59 o 
   6  11   7       46.95      105.57     63.39 o 
   7  11   7       15.58      101.00     80.78 o 
   8  11   7       50.35       70.71     80.80 o 
   0  12   7      917.08     1055.12    211.55 o 
   1  12   7      826.43      692.21    120.57 o 
   2  12   7      423.34      363.93    110.90 o 
   3  12   7      388.32      364.34    109.63 o 
   4  12   7      275.43      227.03     69.25 o 
   5  12   7      109.05      250.70     66.67 o 
   6  12   7      101.64       62.94     86.21 o 
   7  12   7        6.84     -233.52    155.68 o 
   1  13   7        0.07      -25.18     83.06 o 
   2  13   7        1.18      -57.53     96.57 o 
   3  13   7        0.05       63.26     80.07 o 
   4  13   7       22.31       53.02     82.91 o 
   5  13   7       30.68       23.36    112.40 o 
   1  14   7       55.21       28.08    113.34 o 
   2  14   7      171.88      570.11    191.36 o 
   0   0   8    41589.26    41979.00    756.71 o 
   1   0   8     7534.04     7231.49    198.57 o 
   2   0   8    15272.28    14504.61    132.83 o 
   3   0   8    13120.31    13346.23    147.64 o 
   4   0   8    11477.42    10388.48    156.11 o 
   5   0   8     2133.54     2091.38     74.77 o 
   6   0   8     9436.62     9293.12    215.62 o 
   7   0   8     2801.91     2776.21    125.95 o 
   8   0   8     5061.79     5053.28    180.42 o 
   9   0   8     1148.84     1331.26    108.05 o 
  10   0   8     4835.25     4901.59    175.91 o 
  11   0   8       53.82      143.54     58.09 o 
  12   0   8      731.88      635.89    119.04 o 
   1   1   8     1157.00     1144.26     25.25 o 
   2   1   8      864.85      994.29     26.70 o 
   3   1   8        0.47       10.66     12.00 o 
   4   1   8     1161.18     1160.12     34.84 o 
   5   1   8       32.98       34.00     26.28 o 
   6   1   8       46.94       42.52     26.87 o 
   7   1   8       24.15       71.05     31.33 o 
   8   1   8     1727.47     1754.79     77.62 o 
   9   1   8        8.92       16.86     38.57 o 
  10   1   8      707.50      850.50     72.89 o 
  11   1   8       49.87       55.63     50.26 o 
  12   1   8       10.00       68.36     60.77 o 
   0   2   8    66617.01    73485.52   1137.89 o 
   1   2   8     4975.83     5060.35     67.59 o 
   2   2   8    22867.24    23254.78    191.31 o 
   3   2   8     1516.21     1444.88     41.73 o 
   4   2   8    13349.63    13399.60    134.30 o 
   5   2   8     1592.47     1463.92     43.35 o 
   6   2   8     5087.73     5084.44    139.72 o 
   7   2   8     2667.43     2589.58     99.01 o 
   8   2   8      529.73      582.70     55.90 o 
   9   2   8      651.41      674.66     62.41 o 
  10   2   8     2379.14     2439.82    114.32 o 
  11   2   8      327.82      414.79     65.67 o 
  12   2   8      839.20      880.69     93.77 o 
   1   3   8      301.88      293.04     30.15 o 
   2   3   8     1838.42     1967.60     52.85 o 
   3   3   8      321.17      338.76     21.14 o 
   4   3   8      448.33      459.71     26.03 o 
   5   3   8        4.26       25.25     12.03 o 
   6   3   8      128.69       90.08     29.66 o 
   7   3   8       20.71       73.63     35.03 o 
   8   3   8     1202.02     1226.01     75.91 o 
   9   3   8        4.36       60.54     40.25 o 
  10   3   8      964.92      961.77     86.33 o 
  11   3   8       35.95      206.95     70.77 o 
  12   3   8       95.42      203.21     80.36 o 
   0   4   8    15129.39    16446.91    455.36 o 
   1   4   8      141.15       79.10     32.16 o 
   2   4   8     5282.39     5436.80     95.10 o 
   3   4   8     3635.83     3582.91     70.87 o 
   4   4   8     3813.21     3635.55     70.51 o 
   5   4   8      362.52      368.47     31.98 o 
   6   4   8     2286.68     2231.21     89.51 o 
   7   4   8        8.70       -3.32     34.43 o 
   8   4   8      646.50      641.41     61.69 o 
   9   4   8       48.07      162.31     43.32 o 
  10   4   8      743.81      500.26     76.12 o 
  11   4   8      272.51      184.40     69.98 o 
  12   4   8       34.72      198.02     88.55 o 
   1   5   8        3.44       33.64     22.37 o 
   2   5   8       24.93       48.90     19.87 o 
   3   5   8      302.87      300.04     29.51 o 
   4   5   8       22.63       81.56     38.16 o 
   5   5   8        0.91        3.68     15.50 o 
   6   5   8      192.89      237.21     40.78 o 
   7   5   8       94.83      117.92     36.64 o 
   8   5   8        2.83        9.72     38.58 o 
   9   5   8      541.08      516.69     90.55 o 
  10   5   8        3.69     -110.03     73.35 o 
  11   5   8      218.23      221.07     89.28 o 
   0   6   8      512.59      557.27     75.73 o 
   1   6   8      181.64      204.99     32.83 o 
   2   6   8      551.23      564.06     51.25 o 
   3   6   8       85.83       50.42     25.85 o 
   4   6   8     2439.50     2379.40     79.41 o 
   5   6   8        1.31      -37.92     37.63 o 
   6   6   8     2243.23     2189.53     92.15 o 
   7   6   8       94.86      147.41     48.48 o 
   8   6   8      340.41      246.33     56.42 o 
   9   6   8       35.14      -55.87     70.65 o 
  10   6   8       16.23      106.16     80.08 o 
  11   6   8        1.28       19.41    147.14 o 
   1   7   8        9.20       16.26     52.20 o 
   2   7   8     1530.37     1636.67    174.07 o 
   3   7   8       62.15       76.65     48.82 o 
   4   7   8     3762.03     3794.09    150.77 o 
   5   7   8      240.41      250.07     51.61 o 
   6   7   8      796.98      713.83     65.86 o 
   7   7   8      841.24      916.22     87.45 o 
   8   7   8       21.24      168.45     71.10 o 
   9   7   8        1.18       16.10     65.23 o 
  10   7   8       49.97      140.67     99.28 o 
  11   7   8        1.27      -99.14    115.91 o 
   0   8   8     5687.29     5601.64    367.78 o 
   1   8   8      603.41      741.55    167.93 o 
   2   8   8     2593.20     2571.57    180.87 o 
   3   8   8     2315.42     2126.86    162.02 o 
   4   8   8      244.07      233.44     48.59 o 
   5   8   8      736.65      736.03     70.14 o 
   6   8   8       60.07       66.55     47.86 o 
   7   8   8      143.16      207.00     59.97 o 
   8   8   8       18.37       53.84     54.36 o 
   9   8   8      149.08      279.05     75.28 o 
  10   8   8      113.81      193.61     73.37 o 
   1   9   8        0.84       21.53     71.45 o 
   2   9   8      136.18      135.74    126.50 o 
   3   9   8        1.03      -91.46    139.40 o 
   4   9   8      115.47      210.79     66.67 o 
   5   9   8       51.11       59.53     47.77 o 
   6   9   8      217.12      230.34     53.67 o 
   7   9   8       19.48       17.97     59.63 o 
   8   9   8      284.34      285.94     73.73 o 
   9   9   8       88.84      -21.13     72.73 o 
   0  10   8     2164.01     1830.08    245.15 o 
   1  10   8     2126.81     1927.15    179.97 o 
   2  10   8     1132.75     1107.07    138.95 o 
   3  10   8      824.29      823.75    120.74 o 
   4  10   8     1352.92     1337.55     98.10 o 
   5  10   8      735.40      694.73     78.70 o 
   6  10   8     1010.28      988.98    104.18 o 
   7  10   8      834.27      717.35     94.25 o 
   8  10   8      451.26      356.20     84.32 o 
   9  10   8      119.45      419.45    172.26 o 
   1  11   8      144.11      104.98     84.56 o 
   2  11   8        3.20      -89.73     73.03 o 
   3  11   8      117.64      -71.21     72.31 o 
   4  11   8       76.32       72.80     51.49 o 
   5  11   8       50.86      175.78     58.73 o 
   6  11   8        2.17        6.76     61.66 o 
   7  11   8       80.92       95.93     68.30 o 
   8  11   8      159.33       74.94     80.84 o 
   0  12   8     3837.74     3875.21    386.37 o 
   1  12   8      886.02      724.51    124.09 o 
   2  12   8     2317.11     2496.04    217.04 o 
   3  12   8     1357.44     1365.74    173.61 o 
   4  12   8     1926.20     1707.15    179.27 o 
   5  12   8      367.81      300.41     61.50 o 
   6  12   8     1289.54     1307.02    131.33 o 
   1  13   8       11.50      -66.88     86.78 o 
   2  13   8       11.77       29.85    140.72 o 
   3  13   8       19.95      -62.86     89.44 o 
   4  13   8      263.74      299.65     73.33 o 
   5  13   8       19.21     -228.05    152.03 o 
   1   1   9     1283.44     1348.43     26.96 o 
   2   1   9      522.87      522.89     21.80 o 
   3   1   9       45.64       45.01     12.77 o 
   4   1   9       48.66       71.52     25.52 o 
   5   1   9       53.26       50.70     25.46 o 
   6   1   9       22.58        8.25     29.66 o 
   7   1   9      165.39      190.82     34.98 o 
   8   1   9      175.80      221.98     38.17 o 
   9   1   9       27.49       38.06     39.48 o 
  10   1   9      182.40      224.44     46.61 o 
  11   1   9       75.55       50.62     51.31 o 
  12   1   9       12.30       47.16     58.29 o 
   0   2   9      910.98      788.73    100.58 o 
   1   2   9      362.50      231.82     27.46 o 
   2   2   9       17.03       22.80     13.17 o 
   3   2   9     2909.00     2733.91     58.31 o 
   4   2   9      337.64      316.40     26.08 o 
   5   2   9      548.68      462.04     28.32 o 
   6   2   9       47.15       33.19     17.21 o 
   7   2   9      708.66      752.30     60.05 o 
   8   2   9        1.38       -4.16     38.17 o 
   9   2   9      566.41      566.94     92.94 o 
  10   2   9      503.44      501.37     67.44 o 
  11   2   9      284.45      298.35     66.84 o 
  12   2   9      227.10      302.45     67.05 o 
   1   3   9      827.15      967.57     60.00 o 
   2   3   9      181.03      190.36     20.33 o 
   3   3   9      783.27      817.84     35.61 o 
   4   3   9      621.83      631.98     31.34 o 
   5   3   9      352.26      296.46     24.76 o 
   6   3   9       74.98       52.00     30.39 o 
   7   3   9      243.83      230.15     40.21 o 
   8   3   9      152.97      158.47     39.85 o 
   9   3   9        7.77       23.77     44.05 o 
  10   3   9        2.43      -57.07     46.19 o 
  11   3   9       31.10       28.10    108.11 o 
  12   3   9       48.17       41.01     83.42 o 
   0   4   9     2551.21     2410.59    172.51 o 
   1   4   9    20325.87    20464.48    290.35 o 
   2   4   9      321.22      308.06     26.20 o 
   3   4   9    12907.81    12884.35    144.14 o 
   4   4   9      533.85      514.44     31.84 o 
   5   4   9     5811.15     5546.18    130.90 o 
   6   4   9       84.91      101.78     29.08 o 
   7   4   9     2565.31     2579.82    102.42 o 
   8   4   9      153.53       32.74     44.30 o 
   9   4   9     1022.22     1096.10    105.45 o 
  10   4   9       31.26       97.48     51.26 o 
  11   4   9     1387.20     1477.76    124.89 o 
  12   4   9        4.57       58.53     81.80 o 
   1   5   9       67.97        3.15     32.81 o 
   2   5   9       46.94       93.39     38.60 o 
   3   5   9      462.67      536.87     34.83 o 
   4   5   9       22.40      -23.31     27.54 o 
   5   5   9      477.93      464.15     42.15 o 
   6   5   9      661.41      657.34     47.92 o 
   7   5   9       31.66       68.94     36.71 o 
   8   5   9       16.85      -41.41     38.38 o 
   9   5   9       47.50       87.64     54.43 o 
  10   5   9      244.86      271.23     93.66 o 
  11   5   9       28.31       14.36    109.80 o 
   0   6   9     4173.86     3837.22    178.22 o 
   1   6   9    13686.07    13827.97    218.63 o 
   2   6   9      441.12      390.61     37.88 o 
   3   6   9     7819.38     7442.09    169.92 o 
   4   6   9      609.34      624.83     58.81 o 
   5   6   9     1238.60     1241.07     69.66 o 
   6   6   9     1057.59     1060.37     67.16 o 
   7   6   9     3292.05     3657.07    143.27 o 
   8   6   9       99.13       64.86     50.64 o 
   9   6   9     2237.95     2434.30    196.65 o 
  10   6   9       86.86       20.73     96.56 o 
  11   6   9      247.34      273.26     95.16 o 
   1   7   9      321.68      347.18     60.90 o 
   2   7   9        9.10       79.76     59.56 o 
   3   7   9       19.32       33.14     40.05 o 
   4   7   9      487.98      465.28     53.24 o 
   5   7   9       31.56       63.98     65.47 o 
   6   7   9       72.25       74.84     37.70 o 
   7   7   9      365.50      422.15     69.75 o 
   8   7   9      133.99      126.03     68.79 o 
   9   7   9       95.74      116.72     72.49 o 
  10   7   9       67.48       37.82     74.94 o 
   0   8   9     1821.67     2007.11    233.44 o 
   1   8   9     7401.27     7293.83    299.34 o 
   2   8   9      241.57      354.05    202.07 o 
   3   8   9     9370.46     9311.00    259.04 o 
   4   8   9      354.54      426.59     57.37 o 
   5   8   9     7602.37     7830.48    208.84 o 
   6   8   9       71.56      131.95     44.95 o 
   7   8   9     3860.58     3938.86    177.13 o 
   8   8   9       18.10       90.49     57.08 o 
   9   8   9      923.20      962.17    110.34 o 
  10   8   9      375.03      441.88     83.08 o 
   1   9   9        0.54       67.38     62.18 o 
   2   9   9       98.95      154.59    171.65 o 
   3   9   9       81.38       -6.33     59.76 o 
   4   9   9      200.08      269.40     57.55 o 
   5   9   9      540.73      589.21     73.56 o 
   6   9   9      125.61      -33.91     48.43 o 
   7   9   9       26.87      129.56     82.96 o 
   8   9   9      277.40      220.24     92.89 o 
   9   9   9      122.44      217.16     94.74 o 
   0  10   9      109.71      181.50     87.78 o 
   1  10   9     2249.09     2233.30    195.33 o 
   2  10   9       12.56       98.46    119.10 o 
   3  10   9     3696.44     3740.93    246.32 o 
   4  10   9      344.13      353.09     64.50 o 
   5  10   9     1888.23     1785.51    121.10 o 
   6  10   9      385.30      404.16     64.52 o 
   7  10   9     1256.83     1271.29    125.79 o 
   8  10   9      109.93      194.14     69.96 o 
   1  11   9      168.33      -93.49     83.76 o 
   2  11   9        4.58      -72.41    121.94 o 
   3  11   9       67.24      148.14     80.80 o 
   4  11   9      177.00      180.84     58.92 o 
   5  11   9        1.71      -32.17     53.77 o 
   6  11   9        6.20       65.66     65.16 o 
   7  11   9       40.12       86.41    118.23 o 
   0  12   9      448.82       93.38    113.28 o 
   1  12   9      512.34      620.17    137.77 o 
   2  12   9      134.95      194.06    152.96 o 
   3  12   9      548.44      496.54    128.81 o 
   4  12   9      159.55      283.85     77.60 o 
   5  12   9      484.32      333.68     80.29 o 
   6  12   9       99.98       68.47     79.60 o 
   1  13   9        1.47       20.01     81.32 o 
   2  13   9        4.86      -36.71     83.30 o 
   3  13   9       37.21       32.14    175.37 o 
   4  13   9        4.80       80.32     67.79 o 
   0   0  10     6282.56     5711.98    264.33 o 
   1   0  10    16344.67    15559.59    316.85 o 
   2   0  10    18856.71    18514.97    175.32 o 
   3   0  10    22886.43    22951.44    232.86 o 
   4   0  10     8277.56     8113.73    169.34 o 
   5   0  10     6699.94     6541.18    131.77 o 
   6   0  10     2225.56     2173.73    105.81 o 
   7   0  10     6309.34     6124.76    189.64 o 
   8   0  10     2087.99     1932.48    116.23 o 
   9   0  10     3448.92     3353.97    162.15 o 
  10   0  10       16.54        7.70     81.66 o 
  11   0  10      739.62      898.42    138.67 o 
  12   0  10       34.89      157.48    145.10 o 
   1   1  10     1303.84     1197.96     24.35 o 
   2   1  10      819.37      814.55     26.93 o 
   3   1  10      211.96      216.76     16.74 o 
   4   1  10      122.60      135.24     19.73 o 
   5   1  10      394.36      312.35     21.63 o 
   6   1  10      739.34      708.10     51.17 o 
   7   1  10     1015.32     1086.06     65.60 o 
   8   1  10       51.98        4.04     42.30 o 
   9   1  10      161.54      210.31     46.67 o 
  10   1  10       99.92      158.04     47.92 o 
  11   1  10      363.37      559.48     68.39 o 
  12   1  10      124.17      225.91    129.87 o 
   0   2  10      646.22      563.33     89.76 o 
   1   2  10    10417.13     9806.93    108.36 o 
   2   2  10     7465.64     7373.49     88.11 o 
   3   2  10    11086.25    10865.43    131.19 o 
   4   2  10     6694.79     6653.29    106.97 o 
   5   2  10     7397.70     6925.16    144.44 o 
   6   2  10     4489.81     4503.90     98.64 o 
   7   2  10     5375.88     5591.04    146.75 o 
   8   2  10     2652.25     2699.71    108.80 o 
   9   2  10     1012.63     1048.23     77.28 o 
  10   2  10      320.30      436.79     99.37 o 
  11   2  10      348.68      485.98     73.58 o 
  12   2  10      387.54      290.32     79.27 o 
   1   3  10       69.73       56.19     16.32 o 
   2   3  10      339.93      337.38     27.80 o 
   3   3  10       76.06       80.31     21.24 o 
   4   3  10      236.44      220.65     21.72 o 
   5   3  10       79.82       73.02     17.32 o 
   6   3  10     1037.42      901.13     59.11 o 
   7   3  10       24.74       14.32     38.37 o 
   8   3  10      149.61      190.87     40.18 o 
   9   3  10       89.18      -34.97     40.61 o 
  10   3  10      282.45      314.16     64.98 o 
  11   3  10       44.53       95.20     77.61 o 
  12   3  10      157.16      192.94     79.63 o 
   0   4  10     3822.27     3495.59    222.46 o 
   1   4  10     4290.96     4323.89    140.16 o 
   2   4  10     3016.91     2985.09     78.36 o 
   3   4  10     8707.78     8880.56    132.23 o 
   4   4  10      280.81      305.16     27.46 o 
   5   4  10     3217.53     3199.57     74.13 o 
   6   4  10      374.73      376.37     37.85 o 
   7   4  10     1677.71     1732.51     87.61 o 
   8   4  10     1480.33     1514.49     87.11 o 
   9   4  10      426.63      371.30     54.38 o 
  10   4  10       51.58       24.98     51.78 o 
  11   4  10       38.89       74.45     63.50 o 
   1   5  10       95.42       37.48     41.17 o 
   2   5  10     1423.78     1393.63     69.69 o 
   3   5  10       27.02       46.57     25.47 o 
   4   5  10      131.11      136.31     23.25 o 
   5   5  10        2.27       25.90     26.87 o 
   6   5  10       10.26       16.54     28.41 o 
   7   5  10      321.42      296.90     62.01 o 
   8   5  10       48.94      121.58     44.63 o 
   9   5  10        2.03       15.55     41.59 o 
  10   5  10       12.72       67.45     76.90 o 
  11   5  10        1.51      -85.56     86.15 o 
   0   6  10      567.04      538.38    103.55 o 
   1   6  10       42.70        1.36     53.82 o 
   2   6  10     1595.49     1656.23     98.98 o 
   3   6  10       29.86       44.87     35.58 o 
   4   6  10      643.86      605.42     57.43 o 
   5   6  10      207.02      211.34     36.87 o 
   6   6  10      216.56      162.00     37.76 o 
   7   6  10        5.01       35.02     53.16 o 
   8   6  10      141.26      131.74     54.50 o 
   9   6  10       89.20      226.43     78.50 o 
  10   6  10        2.65      -31.23    242.49 o 
  11   6  10      166.18      174.27    101.27 o 
   1   7  10      140.20      162.58     52.54 o 
   2   7  10     1220.23     1283.54    151.03 o 
   3   7  10      185.18      296.02     48.76 o 
   4   7  10       74.70       55.24     39.49 o 
   5   7  10       74.61       30.21     40.79 o 
   6   7  10      173.57      201.00     47.09 o 
   7   7  10       43.38      134.17     51.72 o 
   8   7  10       45.42      167.43     57.29 o 
   9   7  10       24.84       27.02     63.53 o 
  10   7  10       94.34      199.63     90.40 o 
   0   8  10       96.44       37.60     85.12 o 
   1   8  10      431.93      434.28     86.03 o 
   2   8  10      165.25      258.24     78.69 o 
   3   8  10     1402.88     1473.82    160.87 o 
   4   8  10       82.71      134.21     49.76 o 
   5   8  10      808.88      887.61     95.88 o 
   6   8  10      595.13      626.41     70.54 o 
   7   8  10      382.66      556.93     82.44 o 
   8   8  10      944.50      756.19    136.96 o 
   9   8  10       20.12       83.44     75.18 o 
  10   8  10       16.77      173.82     98.74 o 
   1   9  10        8.24       30.52     59.94 o 
   2   9  10        0.87       37.91    102.46 o 
   3   9  10       75.25       73.35     59.72 o 
   4   9  10       10.70       88.62     45.65 o 
   5   9  10      166.73      135.88     49.90 o 
   6   9  10        0.26       53.53     49.23 o 
   7   9  10       46.25      112.25     55.25 o 
   8   9  10       43.61       66.43    105.82 o 
   9   9  10       74.68      -29.45     65.79 o 
   0  10  10      499.60      362.25    110.42 o 
   1  10  10     3150.38     2779.83    214.87 o 
   2  10  10     1119.70     1209.59    150.45 o 
   3  10  10     2053.68     1897.12    133.39 o 
   4  10  10     1184.99     1104.63     96.72 o 
   5  10  10     1336.20     1274.24     99.33 o 
   6  10  10      543.68      492.53     69.83 o 
   7  10  10     1132.50     1131.93    121.62 o 
   8  10  10       65.79      104.19     75.24 o 
   1  11  10       86.59     -146.48    138.09 o 
   2  11  10       76.75        3.19     78.77 o 
   3  11  10       51.98       80.85     82.06 o 
   4  11  10       28.33      -77.24     51.49 o 
   5  11  10      155.72      141.24     70.76 o 
   6  11  10       81.00       17.64     70.11 o 
   7  11  10      440.88      246.19    130.36 o 
   0  12  10      571.60      849.99    212.77 o 
   1  12  10     2766.13     2572.18    225.78 o 
   2  12  10     1420.04     1263.43    194.95 o 
   3  12  10     3219.29     2999.36    221.86 o 
   4  12  10      824.90      802.93     88.53 o 
   5  12  10     1242.88     1244.30    108.50 o 
   6  12  10      353.92      537.62    109.84 o 
   1  13  10       26.96     -147.62     98.41 o 
   2  13  10        0.35       47.43    181.29 o 
   3  13  10        4.19      126.49     82.32 o 
   4  13  10       62.53      112.87     81.93 o 
   1   1  11        9.25       31.09     12.34 o 
   2   1  11      691.40      691.53     25.18 o 
   3   1  11       30.42       57.31     14.11 o 
   4   1  11        9.86        7.63     12.84 o 
   5   1  11       11.64       29.49     14.92 o 
   6   1  11      396.15      427.19     74.56 o 
   7   1  11      104.84      114.99     39.31 o 
   8   1  11      229.37      152.04     46.48 o 
   9   1  11        7.80       16.96     36.42 o 
  10   1  11        0.37       27.38     40.58 o 
  11   1  11        5.95       26.24     49.76 o 
  12   1  11       65.71      363.66    161.58 o 
   0   2  11    10318.10    10622.55    165.51 o 
   1   2  11        9.84       17.86     10.27 o 
   2   2  11    13498.33    14220.68    174.71 o 
   3   2  11       29.56       21.22     14.79 o 
   4   2  11     5284.06     5451.32    112.93 o 
   5   2  11       39.86       29.44     15.18 o 
   6   2  11     2616.51     2476.12     64.92 o 
   7   2  11      104.00      113.35     37.26 o 
   8   2  11     2267.77     2217.18    101.26 o 
   9   2  11      103.95      104.93     43.79 o 
  10   2  11      138.39       95.57     45.59 o 
  11   2  11       59.57      172.78     58.52 o 
  12   2  11        5.73       88.49     79.65 o 
   1   3  11       54.34       30.98     25.19 o 
   2   3  11     1454.96     1569.68     48.14 o 
   3   3  11       14.50       12.13     19.87 o 
   4   3  11      149.07      153.90     23.95 o 
   5   3  11        9.31       55.73     17.78 o 
   6   3  11       26.70       75.55     29.03 o 
   7   3  11       11.41       43.18     42.80 o 
   8   3  11        4.94       85.06     39.47 o 
   9   3  11        9.74       -3.29     38.99 o 
  10   3  11      507.62      505.41     62.37 o 
  11   3  11        1.46       32.24     58.30 o 
   0   4  11     7048.49     6352.18    310.05 o 
   1   4  11       17.03      -13.16     28.07 o 
   2   4  11     9907.58     9803.60    148.35 o 
   3   4  11      115.32      137.29     23.64 o 
   4   4  11    11138.75    11268.96    149.70 o 
   5   4  11      947.00      927.17     54.13 o 
   6   4  11    12097.27    11755.19    298.48 o 
   7   4  11       67.85      115.09     36.03 o 
   8   4  11     5433.82     5264.02    158.08 o 
   9   4  11       38.23       -1.47     42.41 o 
  10   4  11      372.47      377.64     69.14 o 
  11   4  11        0.26      145.01     71.75 o 
   1   5  11        6.77      -68.93     45.95 o 
   2   5  11     2827.58     2926.86     94.47 o 
   3   5  11     1246.28     1259.66     55.07 o 
   4   5  11     3180.28     3245.75     82.21 o 
   5   5  11      262.16      254.16     35.92 o 
   6   5  11     3938.40     3750.04    108.15 o 
   7   5  11       54.23      110.67     43.04 o 
   8   5  11      187.18      236.47     48.15 o 
   9   5  11        8.08        4.22     40.54 o 
  10   5  11        5.26       57.20     70.62 o 
  11   5  11       26.38       -2.10     75.72 o 
   0   6  11     9061.53     9665.59    405.89 o 
   1   6  11      138.88      106.54     42.12 o 
   2   6  11    25705.65    26415.83    412.62 o 
   3   6  11     1007.88      996.07     56.88 o 
   4   6  11    24021.46    23909.11    361.93 o 
   5   6  11       12.09        5.94     30.60 o 
   6   6  11     8918.77     8746.66    188.33 o 
   7   6  11       19.85       -0.08     41.61 o 
   8   6  11     4682.21     4417.57    167.96 o 
   9   6  11        3.04       98.15    114.42 o 
  10   6  11      741.50      835.67    115.06 o 
   1   7  11       17.49      -14.31     44.01 o 
   2   7  11      272.73      233.34     65.51 o 
   3   7  11      132.15       91.30     44.38 o 
   4   7  11        6.29      -33.99     37.19 o 
   5   7  11        3.16       -9.23     69.95 o 
   6   7  11     1046.08     1021.73     71.98 o 
   7   7  11        1.07       36.21     48.67 o 
   8   7  11      181.39      296.45     67.50 o 
   9   7  11      168.69      155.02    144.63 o 
  10   7  11      149.69      151.83     78.63 o 
   0   8  11    12920.42    11466.41    557.02 o 
   1   8  11       36.00       46.20     65.95 o 
   2   8  11    11555.17    11841.40    394.32 o 
   3   8  11       30.52       86.18     55.48 o 
   4   8  11     4992.97     4953.61    183.58 o 
   5   8  11       29.04      -53.16     55.40 o 
   6   8  11     4313.72     4332.21    157.47 o 
   7   8  11      134.96      149.14     57.27 o 
   8   8  11     3262.76     3517.59    215.77 o 
   9   8  11        9.74       46.65     86.13 o 
   1   9  11      176.33      223.51    116.34 o 
   2   9  11       93.56       84.27     73.83 o 
   3   9  11      197.40      158.52     45.95 o 
   4   9  11        7.63       84.70     43.54 o 
   5   9  11       66.18        6.00     46.60 o 
   6   9  11      297.09      263.07     49.44 o 
   7   9  11       25.22       90.62     52.14 o 
   8   9  11      547.95      609.34    120.26 o 
   9   9  11        3.01       87.95     61.72 o 
   0  10  11     7394.33     7461.87    492.40 o 
   1  10  11      112.54       31.25     67.00 o 
   2  10  11     7522.37     7280.92    383.63 o 
   3  10  11       48.97       90.13     60.06 o 
   4  10  11     2386.84     2311.86    128.49 o 
   5  10  11       21.29      101.26     51.86 o 
   6  10  11      564.60      748.84    100.30 o 
   7  10  11      139.60        0.30     64.63 o 
   8  10  11      727.57      922.10    123.28 o 
   1  11  11       16.40     -153.08    102.05 o 
   2  11  11        5.90       55.93    109.86 o 
   3  11  11        0.90       38.03     60.27 o 
   4  11  11       81.19      173.16     53.31 o 
   5  11  11        3.06      -51.77     50.64 o 
   6  11  11      263.88      473.47    138.28 o 
   7  11  11        7.75       76.92     79.44 o 
   0  12  11      180.48       68.56    110.64 o 
   1  12  11      126.83      174.68     93.15 o 
   2  12  11      345.22      193.73    102.79 o 
   3  12  11      101.32      125.72     70.57 o 
   4  12  11      129.54      112.63     57.66 o 
   5  12  11       34.88       77.03     61.85 o 
   1  13  11        0.03      -23.30     88.89 o 
   2  13  11       62.57      384.24    171.05 o 
   3  13  11        0.40      203.59     76.37 o 
   0   0  12     4361.62     3866.58    236.04 o 
   1   0  12    27536.07    28050.48    510.95 o 
   2   0  12    16391.49    15700.46    241.33 o 
   3   0  12    14929.19    14714.78    174.91 o 
   4   0  12     9310.96     9198.00    233.83 o 
   5   0  12     9328.39     9181.66    260.64 o 
   6   0  12     3006.82     3267.83    166.35 o 
   7   0  12     1959.77     2013.89    113.75 o 
   8   0  12     2978.12     3079.81    306.22 o 
   9   0  12      922.16      973.99    118.20 o 
  10   0  12      250.61      303.94     84.32 o 
  11   0  12      326.47      350.94     96.78 o 
   1   1  12       38.11       24.36     16.34 o 
   2   1  12      667.73      648.93     23.76 o 
   3   1  12      553.48      560.25     25.73 o 
   4   1  12      118.90      128.98     18.13 o 
   5   1  12      213.46      241.62     33.55 o 
   6   1  12     2082.03     1962.74     76.11 o 
   7   1  12       90.02       39.63     33.55 o 
   8   1  12      251.21      249.80     44.26 o 
   9   1  12      783.16      667.88     64.72 o 
  10   1  12       30.94      113.66     48.06 o 
  11   1  12      163.25      100.77     60.81 o 
   0   2  12    11133.97    11391.38    416.56 o 
   1   2  12     9405.38     8878.04    200.29 o 
   2   2  12    12839.83    12229.63    131.36 o 
   3   2  12     3771.02     3644.02     69.52 o 
   4   2  12     6900.73     6593.91    127.18 o 
   5   2  12     7014.67     6970.35    120.03 o 
   6   2  12     5251.92     5237.50    122.33 o 
   7   2  12     3891.90     3696.15    157.47 o 
   8   2  12     2930.89     3027.69    119.59 o 
   9   2  12     1845.11     1640.06     94.30 o 
  10   2  12      494.32      517.79     66.94 o 
  11   2  12      364.35      395.01     65.99 o 
   1   3  12        0.74       14.00     15.06 o 
   2   3  12       14.90       -1.85     17.44 o 
   3   3  12     1103.16     1108.97     48.89 o 
   4   3  12        3.33       14.36     21.03 o 
   5   3  12      601.31      628.21     38.18 o 
   6   3  12      318.79      300.95     39.03 o 
   7   3  12       55.17        4.92     36.25 o 
   8   3  12      190.15      158.94     41.09 o 
   9   3  12      147.06      186.35     42.32 o 
  10   3  12      508.07      527.22     66.71 o 
  11   3  12        3.13      129.76     59.89 o 
   0   4  12     7672.63     7942.52    206.44 o 
   1   4  12     3509.50     3661.34     98.26 o 
   2   4  12     8520.73     8769.96    141.79 o 
   3   4  12     5071.78     5167.60    105.75 o 
   4   4  12     2466.78     2555.92     72.48 o 
   5   4  12     5424.67     5604.85    109.48 o 
   6   4  12      785.02      876.11     66.33 o 
   7   4  12      856.89      852.53     68.68 o 
   8   4  12     1356.37     1446.24     87.47 o 
   9   4  12      454.10      457.65     74.43 o 
  10   4  12      125.03       77.10     58.59 o 
  11   4  12      494.13      554.93     94.07 o 
   1   5  12       61.27      135.84     52.60 o 
   2   5  12     1236.40     1214.06     57.29 o 
   3   5  12       57.51       47.32     25.19 o 
   4   5  12       61.66       60.32     26.08 o 
   5   5  12     1010.51      979.92     56.77 o 
   6   5  12      715.20      630.34     54.88 o 
   7   5  12      677.31      623.12     59.95 o 
   8   5  12      459.84      461.28     54.52 o 
   9   5  12      100.20       67.50     46.05 o 
  10   5  12      100.27       65.46     57.12 o 
  11   5  12       30.07       71.25     85.41 o 
   0   6  12       92.60      127.19     73.04 o 
   1   6  12      554.75      578.95     80.25 o 
   2   6  12      509.90      534.24     54.38 o 
   3   6  12       81.74      129.66     32.47 o 
   4   6  12      718.95      800.35     51.89 o 
   5   6  12        5.41      -17.32     35.09 o 
   6   6  12      642.90      618.60     57.31 o 
   7   6  12        9.51       14.87     55.64 o 
   8   6  12      255.09      224.69     77.95 o 
   9   6  12       12.27        2.78     57.06 o 
  10   6  12        2.07      -72.36     85.43 o 
   1   7  12        4.00       -0.03     38.35 o 
   2   7  12       99.50      115.57     64.17 o 
   3   7  12      332.16      334.55     77.24 o 
   4   7  12      136.90      104.28     41.12 o 
   5   7  12      993.13      962.09     69.81 o 
   6   7  12       23.18       54.66     46.99 o 
   7   7  12      186.92      154.99     53.67 o 
   8   7  12        3.47      110.93     55.28 o 
   9   7  12      158.63       50.04     64.29 o 
  10   7  12      116.73      155.76     92.88 o 
   0   8  12       53.48      147.65    111.40 o 
   1   8  12       97.28      101.65     52.71 o 
   2   8  12       13.27       82.92     56.01 o 
   3   8  12      225.90      185.70     59.26 o 
   4   8  12       62.09       57.63     46.31 o 
   5   8  12      533.44      562.57     68.21 o 
   6   8  12        3.54      141.95     70.57 o 
   7   8  12      104.89       68.80     53.42 o 
   8   8  12      184.71      155.09     70.56 o 
   9   8  12      158.59      121.12     75.92 o 
   1   9  12       10.00      -13.27     65.12 o 
   2   9  12        7.77       -3.96    166.32 o 
   3   9  12        8.59      197.78     52.52 o 
   4   9  12        0.78      -42.50     44.80 o 
   5   9  12       94.17       47.37     65.87 o 
   6   9  12        6.13       32.86     48.98 o 
   7   9  12      106.12      127.22     59.19 o 
   8   9  12       46.73       77.66     69.20 o 
   0  10  12      963.91     1651.30    250.81 o 
   1  10  12     3369.07     3035.44    299.76 o 
   2  10  12     1025.87      989.62    137.02 o 
   3  10  12      995.90     1071.52     92.22 o 
   4  10  12      897.67     1049.94     89.98 o 
   5  10  12      824.70      962.81     90.47 o 
   6  10  12      781.24      768.67     85.11 o 
   7  10  12      321.53      330.27     82.42 o 
   1  11  12       18.58      -77.04     82.22 o 
   2  11  12      130.51      210.76    349.13 o 
   3  11  12       14.44       48.48     67.66 o 
   4  11  12       38.62       23.20     66.15 o 
   5  11  12        8.74       -6.49     52.43 o 
   6  11  12      130.25      192.85     74.55 o 
   0  12  12      742.43      905.46    222.32 o 
   1  12  12     2232.54     2218.47    215.47 o 
   2  12  12     2088.38     2247.83    219.73 o 
   3  12  12     1540.64     1590.22    119.91 o 
   4  12  12     1553.88     1457.26    194.26 o 
   5  12  12     1319.69     1426.27    133.71 o 
   1  13  12        0.21     -238.16    158.78 o 
   2  13  12        8.50      -49.54    129.47 o 
   1   1  13       39.65       47.67     42.01 o 
   2   1  13     1936.35     1872.61     43.31 o 
   3   1  13       15.53       -5.93     14.87 o 
   4   1  13       39.65       96.54     18.05 o 
   5   1  13        8.78       -6.29     25.75 o 
   6   1  13       11.86       10.99     26.90 o 
   7   1  13       19.92       28.92     35.12 o 
   8   1  13        1.36      155.18     48.67 o 
   9   1  13      148.33      173.97     51.84 o 
  10   1  13       59.24       82.13     48.38 o 
  11   1  13      121.18      132.69     65.30 o 
   0   2  13      902.26      939.69     61.49 o 
   1   2  13     5534.85     5235.86     87.04 o 
   2   2  13       35.54       58.97     13.07 o 
   3   2  13     5560.70     5229.42     84.09 o 
   4   2  13        4.88       38.65     24.26 o 
   5   2  13     3740.07     3828.23     97.41 o 
   6   2  13      103.70      104.52     28.31 o 
   7   2  13      538.09      506.52     53.68 o 
   8   2  13      276.70      297.00     47.65 o 
   9   2  13      179.31      238.35     49.01 o 
  10   2  13       58.54       41.21     51.29 o 
  11   2  13       59.85       29.17     73.72 o 
   1   3  13      574.48      578.84     24.93 o 
   2   3  13      312.87      294.20     35.10 o 
   3   3  13       27.62       -3.19     19.88 o 
   4   3  13      617.30      627.44     42.59 o 
   5   3  13      409.60      468.24     36.17 o 
   6   3  13      610.11      575.40     53.19 o 
   7   3  13      132.49      137.88     38.18 o 
   8   3  13        0.30      -50.05     35.61 o 
   9   3  13      190.08      246.26     49.63 o 
  10   3  13       62.40      158.44     47.28 o 
  11   3  13       68.50      134.41     84.68 o 
   0   4  13        4.25       81.04     45.57 o 
   1   4  13    10730.35    10789.16    176.80 o 
   2   4  13      627.43      616.60     44.28 o 
   3   4  13     5206.94     5203.70    133.49 o 
   4   4  13     1346.24     1466.91     58.67 o 
   5   4  13     6165.37     6382.56    118.29 o 
   6   4  13      926.33      939.73     78.94 o 
   7   4  13     2083.99     2007.50     96.91 o 
   8   4  13      121.33      160.89     47.06 o 
   9   4  13     1622.29     1725.61    101.47 o 
  10   4  13       57.96      -22.63     52.55 o 
  11   4  13     1403.83     1476.82    133.42 o 
   1   5  13        0.46       37.11     46.85 o 
   2   5  13      742.21      813.29     48.69 o 
   3   5  13      823.23      829.02     47.33 o 
   4   5  13       36.80       43.83     24.08 o 
   5   5  13      377.95      368.47     38.10 o 
   6   5  13      254.04      250.12     42.53 o 
   7   5  13      531.03      622.56     61.20 o 
   8   5  13        1.60      -25.03     41.23 o 
   9   5  13     1329.43     1442.41     93.77 o 
  10   5  13        1.23       71.30     54.82 o 
   0   6  13      119.90      147.60     83.44 o 
   1   6  13    20079.68    20253.44    482.65 o 
   2   6  13      329.56      353.81     43.11 o 
   3   6  13     8456.19     8662.23    167.17 o 
   4   6  13        0.26      -15.00     27.95 o 
   5   6  13     5261.99     5242.86    146.14 o 
   6   6  13       11.93        0.41     35.57 o 
   7   6  13     3588.01     3803.39    138.26 o 
   8   6  13      189.59      109.29     59.64 o 
   9   6  13     2818.64     2980.70    169.79 o 
  10   6  13      199.64       89.91     70.52 o 
   1   7  13        0.89      -67.86     54.46 o 
   2   7  13      412.83      446.45     56.21 o 
   3   7  13      222.58      236.63     36.63 o 
   4   7  13       30.15       35.24     39.92 o 
   5   7  13       56.18       18.58     38.09 o 
   6   7  13      487.32      376.89     58.24 o 
   7   7  13      123.91      228.07     66.54 o 
   8   7  13      142.82      138.62     58.34 o 
   9   7  13      568.28      564.76    109.10 o 
   0   8  13        0.45       73.73     65.49 o 
   1   8  13     9894.23    10432.97    253.69 o 
   2   8  13      248.46      229.17    106.55 o 
   3   8  13     8231.44     8482.38    209.92 o 
   4   8  13      298.94      255.46     48.24 o 
   5   8  13     9249.13     9484.30    237.31 o 
   6   8  13      294.49      225.76     78.21 o 
   7   8  13     2872.79     2895.64    161.17 o 
   8   8  13      119.45       22.74     64.87 o 
   9   8  13      835.11      866.19    123.85 o 
   1   9  13       66.07        6.54     78.17 o 
   2   9  13       22.65      -34.23     65.29 o 
   3   9  13      278.38      397.01     59.75 o 
   4   9  13       22.15       52.23     52.38 o 
   5   9  13      765.45      734.22     84.61 o 
   6   9  13      302.15      173.01     59.47 o 
   7   9  13       83.20       75.88     62.14 o 
   8   9  13       25.84      -32.77     67.32 o 
   0  10  13       76.11      -29.41    108.06 o 
   1  10  13     4311.98     4292.70    271.92 o 
   2  10  13      279.92      183.27     80.50 o 
   3  10  13     3531.02     3381.23    173.03 o 
   4  10  13       16.64       89.58     81.58 o 
   5  10  13     2619.33     2658.35    142.91 o 
   6  10  13      175.07       57.59     81.39 o 
   7  10  13      528.65      673.60     98.66 o 
   1  11  13       15.41       18.00    207.21 o 
   2  11  13        0.55       48.12    155.62 o 
   3  11  13       87.21       37.24     51.16 o 
   4  11  13      304.08      210.68     58.02 o 
   5  11  13       85.69       86.08     53.63 o 
   6  11  13        7.15      104.77     77.41 o 
   0  12  13      257.23      221.63    114.05 o 
   1  12  13      852.20      724.49    134.46 o 
   2  12  13      201.25      -96.23    110.70 o 
   3  12  13      759.83      668.47     85.91 o 
   4  12  13        1.22       -4.25     77.81 o 
   0   0  14    13862.78    13608.74    488.29 o 
   1   0  14    17567.53    18211.63    472.55 o 
   2   0  14     4807.38     4262.90    241.72 o 
   3   0  14    10274.86    10062.46    186.19 o 
   4   0  14     4713.19     4678.33    287.04 o 
   5   0  14     7750.94     7787.98    429.29 o 
   6   0  14     4009.60     4013.55    189.45 o 
   7   0  14     3056.71     2947.49    389.47 o 
   8   0  14      876.63     1068.22    116.66 o 
   9   0  14     1312.14     1061.74    202.07 o 
  10   0  14     1023.47     1189.70    215.57 o 
  11   0  14       11.09       -4.88    101.21 o 
   1   1  14      189.70      192.18     40.38 o 
   2   1  14      276.13      241.71     19.92 o 
   3   1  14     2113.61     2093.09     54.87 o 
   4   1  14       91.10       89.50     28.29 o 
   5   1  14      439.28      381.62     38.96 o 
   6   1  14       34.45       56.68     28.34 o 
   7   1  14       88.01      104.26     38.06 o 
   8   1  14      110.63      106.16     44.46 o 
   9   1  14      619.44      674.16     66.01 o 
  10   1  14       99.97      272.84     61.25 o 
  11   1  14      193.27      170.31     61.48 o 
   0   2  14    13762.34    11881.42    422.06 o 
   1   2  14     8248.65     7430.58    204.09 o 
   2   2  14     9409.92     8978.81     96.01 o 
   3   2  14     5909.09     5782.25     87.68 o 
   4   2  14     7492.08     7274.48    172.93 o 
   5   2  14    10521.74    10519.78    181.13 o 
   6   2  14     2413.45     2316.42     86.37 o 
   7   2  14     3703.70     3637.98    125.07 o 
   8   2  14      649.12      666.90     61.00 o 
   9   2  14     1093.85     1153.37     83.52 o 
  10   2  14     1471.90     1484.52    100.46 o 
  11   2  14      497.51      428.22    106.10 o 
   1   3  14      216.40      244.74     17.34 o 
   2   3  14      276.51      224.44     18.99 o 
   3   3  14      759.08      717.19     42.30 o 
   4   3  14       14.61       29.47     27.34 o 
   5   3  14     1931.60     1898.29     64.95 o 
   6   3  14        8.81       44.53     32.21 o 
   7   3  14      509.97      387.71     49.79 o 
   8   3  14      311.06      310.58     50.54 o 
   9   3  14      631.60      702.69     67.88 o 
  10   3  14       58.49       60.42     50.72 o 
  11   3  14      196.54      317.46    107.48 o 
   0   4  14     4306.95     4594.14    165.04 o 
   1   4  14     2470.69     2401.83     70.57 o 
   2   4  14      808.21      863.62     46.91 o 
   3   4  14     2576.39     2529.79     77.29 o 
   4   4  14      348.97      394.52     33.99 o 
   5   4  14     1992.58     2138.75     70.59 o 
   6   4  14      892.78      869.84     80.85 o 
   7   4  14      197.09      187.75     79.51 o 
   8   4  14      676.15      706.08     71.46 o 
   9   4  14      324.96      400.88     59.95 o 
  10   4  14      700.84      819.50     94.47 o 
   1   5  14       17.32       44.30     42.44 o 
   2   5  14       79.46       86.19     29.62 o 
   3   5  14        6.87        6.06     24.05 o 
   4   5  14       91.89       62.93     26.50 o 
   5   5  14       10.83       50.07     32.99 o 
   6   5  14      219.74      105.00     49.58 o 
   7   5  14      229.27      177.25     48.61 o 
   8   5  14        0.55        3.39     43.53 o 
   9   5  14       27.84       12.54     48.24 o 
  10   5  14       20.24      -75.26     63.03 o 
   0   6  14       81.99      113.19     97.18 o 
   1   6  14     1263.01     1222.55    117.82 o 
   2   6  14        8.07      -12.31     29.20 o 
   3   6  14      449.57      438.11     59.72 o 
   4   6  14      180.13      211.73     35.06 o 
   5   6  14       76.09       57.27     32.81 o 
   6   6  14      185.65      177.76     47.70 o 
   7   6  14       65.46      103.17     43.17 o 
   8   6  14        2.74       58.50     51.89 o 
   9   6  14       93.82       68.61     53.22 o 
  10   6  14       16.90       56.10     68.82 o 
   1   7  14      183.15      219.47     56.17 o 
   2   7  14       11.89       42.83     31.85 o 
   3   7  14      395.73      310.79     43.96 o 
   4   7  14       59.60        5.67     36.70 o 
   5   7  14      151.25       88.14     40.01 o 
   6   7  14        2.67       -9.57     44.59 o 
   7   7  14       18.52      -62.92     51.28 o 
   8   7  14      381.34      373.82     64.80 o 
   9   7  14      221.37      261.44     85.82 o 
   0   8  14     1972.54     1795.47    161.99 o 
   1   8  14        3.66       22.93     43.21 o 
   2   8  14      836.92      751.03     82.54 o 
   3   8  14      613.67      645.57     66.79 o 
   4   8  14       66.02       75.83     41.25 o 
   5   8  14     1021.68      979.35     76.33 o 
   6   8  14       35.92       85.81     47.25 o 
   7   8  14      442.72      402.85     62.43 o 
   8   8  14      126.93       93.25    150.85 o 
   1   9  14       35.56       -6.13     62.90 o 
   2   9  14        4.89       76.24     54.08 o 
   3   9  14       46.27       58.41     43.65 o 
   4   9  14       14.26     -115.27     76.85 o 
   5   9  14      124.07       83.44     45.59 o 
   6   9  14      147.16       95.60     53.60 o 
   7   9  14        0.56      177.08     81.41 o 
   8   9  14      261.12      398.00    128.48 o 
   0  10  14     2740.38     2685.97    316.81 o 
   1  10  14     1862.23     1730.52    181.73 o 
   2  10  14     2449.59     2186.92    199.31 o 
   3  10  14      782.07      892.37     88.25 o 
   4  10  14     2152.45     2210.43    128.79 o 
   5  10  14     1336.45     1367.78    105.79 o 
   6  10  14      852.47     1040.16     97.60 o 
   7  10  14      300.26      351.32    115.96 o 
   1  11  14       13.11      -48.22     80.46 o 
   2  11  14       43.33       95.85     93.48 o 
   3  11  14      233.84      220.13     56.56 o 
   4  11  14        2.34      -18.93     52.68 o 
   5  11  14       36.21      -17.78     90.48 o 
   0  12  14     2518.78     2743.53    345.83 o 
   1  12  14     1465.25     1253.42    298.17 o 
   2  12  14     1315.10     1508.10    186.07 o 
   3  12  14      724.83      758.88    127.47 o 
   1   1  15       28.87       45.15     34.76 o 
   2   1  15       21.33       26.32     24.91 o 
   3   1  15       19.00       69.36     26.31 o 
   4   1  15       50.71       87.12     31.10 o 
   5   1  15      141.27      162.00     39.49 o 
   6   1  15       49.34       30.79     39.31 o 
   7   1  15      570.13      556.72     72.30 o 
   8   1  15       26.13       74.78     66.01 o 
   9   1  15        1.17       22.19     66.47 o 
  10   1  15       46.58       80.77     55.58 o 
  11   1  15       50.38       64.36    160.88 o 
   0   2  15     5618.19     5843.57    238.98 o 
   1   2  15       72.42       53.40     22.76 o 
   2   2  15     3273.82     2951.99     96.35 o 
   3   2  15       35.51       58.01     18.97 o 
   4   2  15     1155.85     1156.92     58.02 o 
   5   2  15      259.17      206.36     33.54 o 
   6   2  15      618.71      667.24     62.39 o 
   7   2  15      850.73      803.69     65.38 o 
   8   2  15      314.52      300.48     61.03 o 
   9   2  15       79.43       -0.30     41.83 o 
  10   2  15      123.96       80.47     48.88 o 
   1   3  15      372.74      389.99     23.34 o 
   2   3  15       52.41       61.30     15.77 o 
   3   3  15      209.44      236.69     30.56 o 
   4   3  15       63.22       85.88     23.80 o 
   5   3  15      284.30      266.95     29.34 o 
   6   3  15       75.05       37.13     33.32 o 
   7   3  15      491.31      452.85     51.35 o 
   8   3  15      132.89      133.00     75.53 o 
   9   3  15        4.91       11.35     54.59 o 
  10   3  15      271.48      303.41    161.93 o 
   0   4  15    12414.00    12406.68    196.12 o 
   1   4  15      420.18      476.64     41.40 o 
   2   4  15     7287.31     7222.50    124.51 o 
   3   4  15     2348.79     2411.62     76.78 o 
   4   4  15     6852.37     7100.56    126.55 o 
   5   4  15       36.91       27.47     32.96 o 
   6   4  15     5201.13     5248.35    147.04 o 
   7   4  15       23.34       44.98     38.03 o 
   8   4  15     1688.75     1790.21     99.58 o 
   9   4  15       25.85       73.92     44.42 o 
  10   4  15     1021.75      985.08    118.08 o 
   1   5  15        0.14       30.09     27.93 o 
   2   5  15        7.72       22.73     23.21 o 
   3   5  15      627.03      605.68     49.22 o 
   4   5  15      773.08      823.12     48.67 o 
   5   5  15      164.05      112.45     30.54 o 
   6   5  15      267.88      233.94     45.21 o 
   7   5  15        2.92       58.72     39.35 o 
   8   5  15      116.86      192.98     50.63 o 
   9   5  15        0.41        6.78     54.65 o 
  10   5  15       13.83     -145.04     96.69 o 
   0   6  15     6604.08     7272.94    395.79 o 
   1   6  15      433.52      357.78     67.05 o 
   2   6  15     5965.79     6230.03    153.26 o 
   3   6  15      187.88      177.78     34.47 o 
   4   6  15     7828.17     7778.47    159.22 o 
   5   6  15       67.39      103.32     34.41 o 
   6   6  15     3709.11     3931.00    137.19 o 
   7   6  15      381.39      419.00     56.44 o 
   8   6  15     1033.79     1120.20     96.95 o 
   9   6  15       12.95      -34.12     59.16 o 
   1   7  15       68.60       45.74     50.31 o 
   2   7  15        7.91       41.27     33.04 o 
   3   7  15        1.03      -41.51     29.93 o 
   4   7  15      221.65      235.53     46.41 o 
   5   7  15       15.70       27.97     39.84 o 
   6   7  15      120.21       95.87     45.80 o 
   7   7  15       22.08       51.03     63.66 o 
   8   7  15      233.62      252.17    185.46 o 
   9   7  15       51.60      -88.20     94.99 o 
   0   8  15    11370.13    11248.71    388.30 o 
   1   8  15       45.43       70.30     59.15 o 
   2   8  15     6600.74     6899.82    222.08 o 
   3   8  15     1037.01     1086.15    103.59 o 
   4   8  15     4078.98     4396.87    159.15 o 
   5   8  15       60.31       52.16     60.75 o 
   6   8  15     2483.91     2754.63    183.67 o 
   7   8  15      104.47       78.22     63.13 o 
   8   8  15      924.12      886.13    186.02 o 
   1   9  15      131.50       66.13     60.17 o 
   2   9  15       22.19       95.62     46.16 o 
   3   9  15        0.10       17.93     40.56 o 
   4   9  15        7.36       68.85     94.08 o 
   5   9  15        0.80      -23.87     75.44 o 
   6   9  15      101.30        0.88     76.87 o 
   7   9  15       13.08       62.29    150.12 o 
   0  10  15     3647.41     3131.64    337.87 o 
   1  10  15      286.60       95.91     81.57 o 
   2  10  15     1826.09     1687.09    183.71 o 
   3  10  15      301.80      298.65     71.99 o 
   4  10  15     1303.44     1471.34    130.93 o 
   5  10  15      112.14      125.41     84.06 o 
   6  10  15     1065.74     1038.65    294.54 o 
   1  11  15        0.56     -116.70     79.34 o 
   2  11  15       30.46     -120.64    101.13 o 
   3  11  15       25.64       12.03     83.26 o 
   4  11  15      119.41       24.00    138.44 o 
   5  11  15       78.24      126.37     93.68 o 
   0  12  15       31.19      -82.36    119.61 o 
   1  12  15       61.34      -11.28    116.29 o 
   2  12  15       35.40       68.52    114.77 o 
   0   0  16    11506.65    11622.09    487.13 o 
   1   0  16     9684.18     8951.13    303.22 o 
   2   0  16     8468.91     8281.18    288.59 o 
   3   0  16    10502.34    10000.99    321.98 o 
   4   0  16     4389.02     3996.73    202.89 o 
   5   0  16     4535.02     4710.60    221.26 o 
   6   0  16      183.02      140.78     58.19 o 
   7   0  16     3283.59     3607.33    334.86 o 
   8   0  16       39.13      127.82    118.76 o 
   9   0  16     1112.14     1592.97    245.76 o 
  10   0  16      662.89      521.95    162.25 o 
   1   1  16       40.35       65.06     52.15 o 
   2   1  16     1489.88     1494.32    100.22 o 
   3   1  16      150.37      162.96     51.20 o 
   4   1  16      169.32      149.11     35.77 o 
   5   1  16        9.03       26.79     30.19 o 
   6   1  16        5.03      121.86     40.34 o 
   7   1  16      214.04       60.13     63.12 o 
   8   1  16      261.30      401.83     76.16 o 
   9   1  16       10.38      104.16     90.00 o 
  10   1  16       43.66       69.86     73.60 o 
   0   2  16     3759.73     3869.94    203.09 o 
   1   2  16     7783.62     7623.63    234.67 o 
   2   2  16      390.21      353.90     39.60 o 
   3   2  16     7149.91     6946.44    154.76 o 
   4   2  16      200.06      166.38     31.53 o 
   5   2  16     1654.05     1730.90     73.56 o 
   6   2  16      460.07      411.72     55.35 o 
   7   2  16     2272.75     2300.86    120.95 o 
   8   2  16      140.84       70.28     62.24 o 
   9   2  16      900.52      946.30    120.18 o 
  10   2  16      642.49      545.58     98.63 o 
   1   3  16      648.40      710.49     37.46 o 
   2   3  16       42.40       37.39     27.49 o 
   3   3  16      256.01      265.36     35.93 o 
   4   3  16      494.34      482.63     40.95 o 
   5   3  16       77.09       68.44     32.15 o 
   6   3  16       32.42       14.50     44.62 o 
   7   3  16      180.95      151.30     50.78 o 
   8   3  16       89.42      121.26     69.21 o 
   9   3  16        6.89      -32.25     64.53 o 
  10   3  16      155.17      280.85    110.04 o 
   0   4  16     1811.31     1931.68    114.61 o 
   1   4  16     1274.93     1354.46     68.00 o 
   2   4  16      699.66      639.49     74.28 o 
   3   4  16     2753.17     2645.76     96.66 o 
   4   4  16      738.33      798.37     58.15 o 
   5   4  16     2362.08     2293.72    112.61 o 
   6   4  16     1031.93      995.31     81.05 o 
   7   4  16     1600.14     1692.08    108.77 o 
   8   4  16      596.43      623.39     73.24 o 
   9   4  16      306.50      449.01     94.18 o 
  10   4  16      241.94      115.02     93.27 o 
   1   5  16       82.49      160.77     33.95 o 
   2   5  16      201.95      144.28     35.77 o 
   3   5  16       64.31       93.47     35.14 o 
   4   5  16      135.21      158.14     33.28 o 
   5   5  16       90.64       89.19     49.38 o 
   6   5  16        2.03      -33.46     44.20 o 
   7   5  16        7.15       44.33     49.53 o 
   8   5  16        4.12       40.76     69.86 o 
   9   5  16        4.72      -62.96     68.70 o 
   0   6  16       31.38      303.80    117.13 o 
   1   6  16      924.87      913.82    109.68 o 
   2   6  16       84.12      140.01     47.85 o 
   3   6  16      567.42      601.76     66.01 o 
   4   6  16      329.14      414.81     52.17 o 
   5   6  16       54.53       83.92     45.99 o 
   6   6  16      204.10      274.88     59.28 o 
   7   6  16       17.21       23.00     57.10 o 
   8   6  16       10.97       26.02     66.53 o 
   9   6  16       38.18      110.56     94.93 o 
   1   7  16      136.76      270.46     81.36 o 
   2   7  16       42.83       81.54     37.32 o 
   3   7  16       74.69       75.37     38.78 o 
   4   7  16        0.94       74.67     45.59 o 
   5   7  16        0.58       45.89     59.22 o 
   6   7  16      126.62      203.30     67.45 o 
   7   7  16      110.04      211.71     69.38 o 
   8   7  16      320.33      243.77     98.41 o 
   0   8  16      426.39      534.67    105.73 o 
   1   8  16      477.10      473.44    100.96 o 
   2   8  16      205.33      332.08     54.17 o 
   3   8  16      570.66      618.79    129.29 o 
   4   8  16       15.08       38.03     49.68 o 
   5   8  16      213.37      200.72     61.13 o 
   6   8  16       48.84       50.05     59.48 o 
   7   8  16       35.23       58.94     84.13 o 
   1   9  16      103.10      169.44     76.23 o 
   2   9  16      208.06      210.59     59.34 o 
   3   9  16        1.16      -79.99     53.33 o 
   4   9  16      255.42      217.50     68.03 o 
   5   9  16       14.68        1.97     75.67 o 
   6   9  16      135.78       15.30    130.78 o 
   7   9  16       19.90      215.41    149.85 o 
   0  10  16     1813.16     1967.19    286.23 o 
   1  10  16     1309.84     1582.29    288.77 o 
   2  10  16      542.56      607.61    107.40 o 
   3  10  16     1121.44     1274.61    124.65 o 
   4  10  16       64.52      266.11     91.35 o 
   5  10  16      232.68      342.84    166.18 o 
   1  11  16        3.88       25.69     76.23 o 
   2  11  16      101.44      189.90     70.80 o 
   3  11  16       83.89      -63.71    108.83 o 
   4  11  16        6.52     -232.59    155.06 o 
   1   1  17       41.98       54.81     37.98 o 
   2   1  17      631.24      530.70     61.73 o 
   3   1  17      108.11       51.28     50.71 o 
   4   1  17       45.79       -4.49     38.50 o 
   5   1  17       61.58       44.62     58.49 o 
   6   1  17      392.05      262.31     80.33 o 
   7   1  17      227.73      289.08     98.78 o 
   8   1  17       33.65      172.80     94.95 o 
   9   1  17      258.52      364.15     89.95 o 
  10   1  17       15.88       54.50     84.30 o 
   0   2  17       79.92      154.65     63.92 o 
   1   2  17     3603.93     3446.33    140.68 o 
   2   2  17        3.18      -45.51     42.48 o 
   3   2  17     3436.52     3299.90    160.35 o 
   4   2  17       76.03      113.62     44.58 o 
   5   2  17      942.03      949.51    106.83 o 
   6   2  17        9.40      -56.59     82.40 o 
   7   2  17      349.23      430.46     83.93 o 
   8   2  17        1.61       56.62     68.34 o 
   9   2  17      221.46      212.61     76.36 o 
  10   2  17      157.92      260.46     94.29 o 
   1   3  17        9.06       72.89     37.51 o 
   2   3  17      182.49      259.29     51.39 o 
   3   3  17      124.70      186.38     60.67 o 
   4   3  17       27.41       43.08     41.58 o 
   5   3  17       68.25       68.39     53.39 o 
   6   3  17       33.80      -28.76     57.91 o 
   7   3  17      554.99      503.61     87.47 o 
   8   3  17        1.13       21.57     88.82 o 
   9   3  17       37.71      -21.80    124.75 o 
   0   4  17      339.65      439.35     66.33 o 
   1   4  17    10101.47    10249.66    250.44 o 
   2   4  17     1061.74     1135.25     81.77 o 
   3   4  17     8042.60     8593.36    269.51 o 
   4   4  17      318.67      459.23     63.54 o 
   5   4  17     2082.27     2108.64    141.83 o 
   6   4  17      200.78      212.00     70.20 o 
   7   4  17     1739.64     1960.40    180.83 o 
   8   4  17      582.75      488.62     94.29 o 
   9   4  17      932.04     1360.62    141.93 o 
   1   5  17       79.53       62.40     61.47 o 
   2   5  17       62.88      -62.14     41.42 o 
   3   5  17        4.10       13.64     42.80 o 
   4   5  17       30.00       95.52     50.80 o 
   5   5  17      143.30      151.85     59.96 o 
   6   5  17       56.14      173.29     70.16 o 
   7   5  17      790.33      859.87    107.82 o 
   8   5  17      231.76      425.13    193.70 o 
   9   5  17      685.45      853.53    147.84 o 
   0   6  17      274.69      321.07    121.73 o 
   1   6  17    10665.71    10838.42    369.27 o 
   2   6  17      451.86      525.48     91.23 o 
   3   6  17     7887.92     8225.41    242.55 o 
   4   6  17      505.22      583.17     71.57 o 
   5   6  17     3724.06     3825.41    197.68 o 
   6   6  17      690.88      728.76    100.94 o 
   7   6  17     4049.81     4001.02    215.39 o 
   8   6  17      164.00      220.62     80.07 o 
   1   7  17      251.04      139.05     83.96 o 
   2   7  17       75.67      170.11     65.36 o 
   3   7  17      124.66      199.00     83.88 o 
   4   7  17       18.29       74.16     53.01 o 
   5   7  17      261.40      312.25    150.94 o 
   6   7  17       63.67       43.00    145.93 o 
   7   7  17      651.65      770.94    140.35 o 
   8   7  17        0.41        5.09    105.98 o 
   0   8  17      280.15      386.81    128.89 o 
   1   8  17     5472.08     6424.30    245.56 o 
   2   8  17      704.33      744.30     97.58 o 
   3   8  17     6239.10     6937.90    330.83 o 
   4   8  17       87.13       -7.19     95.43 o 
   5   8  17     2087.90     2111.03    201.91 o 
   6   8  17        6.91       55.95    100.99 o 
   7   8  17     1430.78     1430.28    252.85 o 
   1   9  17       38.91      -21.81     49.48 o 
   2   9  17       18.25       82.04     59.65 o 
   3   9  17        4.85       51.19     73.54 o 
   4   9  17       54.04       18.32     77.94 o 
   5   9  17       94.55      -17.55     90.83 o 
   6   9  17      189.77       71.88    118.20 o 
   0  10  17      146.03      106.96    117.72 o 
   1  10  17     2174.84     2107.34    225.25 o 
   2  10  17      500.96      308.30     95.52 o 
   3  10  17     2974.22     3098.53    303.09 o 
   4  10  17      551.53      558.24    167.61 o 
   5  10  17     2397.14     2266.95    332.56 o 
   1  11  17       71.66      191.06    101.45 o 
   2  11  17       24.26      -27.46    124.94 o 
   3  11  17      212.03      133.87    108.69 o 
   0   0  18    16305.60    15555.09    609.57 o 
   1   0  18     1544.23     1193.26    124.73 o 
   2   0  18    14290.61    13358.23    394.75 o 
   3   0  18     1965.15     1634.36    144.94 o 
   4   0  18    10424.59    10247.62    648.31 o 
   5   0  18      765.17      919.50    112.86 o 
   6   0  18    10700.64    10834.69    360.90 o 
   7   0  18     2416.88     2530.86    307.12 o 
   8   0  18     5873.38     5681.71    458.81 o 
   9   0  18      295.79      367.64    162.90 o 
   1   1  18      729.45      751.34     76.01 o 
   2   1  18      755.08      709.85     70.84 o 
   3   1  18      318.71      429.60     61.10 o 
   4   1  18      673.28      594.85     66.33 o 
   5   1  18       68.28       29.15     51.65 o 
   6   1  18     1000.37     1085.91    104.30 o 
   7   1  18      145.18      295.89     95.97 o 
   8   1  18      450.96      509.21    117.88 o 
   9   1  18       38.59      156.53     77.49 o 
   0   2  18     6629.46     6731.41    285.50 o 
   1   2  18     3539.29     3387.58    142.76 o 
   2   2  18    11509.89    11054.38    258.58 o 
   3   2  18     5085.17     5075.19    202.74 o 
   4   2  18     7945.23     7637.29    252.31 o 
   5   2  18     1509.40     1463.01    116.34 o 
   6   2  18     2629.47     2833.30    218.69 o 
   7   2  18      870.37      881.82    114.34 o 
   8   2  18     1897.48     2022.63    178.19 o 
   9   2  18      127.06      181.54     74.74 o 
   1   3  18        0.60       -1.57     45.68 o 
   2   3  18      125.02       64.76     46.31 o 
   3   3  18       16.95       48.32     39.88 o 
   4   3  18       20.06       67.32     40.16 o 
   5   3  18      493.83      580.42     88.10 o 
   6   3  18      784.45      841.17    112.01 o 
   7   3  18      752.34      772.92    101.91 o 
   8   3  18      298.02      281.24     80.34 o 
   9   3  18       30.29      149.36     77.29 o 
   0   4  18     5543.62     5115.02    357.86 o 
   1   4  18      519.80      551.32     71.88 o 
   2   4  18     5035.74     5081.33    169.28 o 
   3   4  18     1040.39     1079.07     89.35 o 
   4   4  18     3004.18     2957.45    136.34 o 
   5   4  18      265.22      451.47     79.63 o 
   6   4  18     2154.08     2218.12    156.15 o 
   7   4  18      239.35      320.21     85.47 o 
   8   4  18     1024.21     1016.17    122.78 o 
   9   4  18      215.36      170.08    134.53 o 
   1   5  18       34.70       59.32     46.86 o 
   2   5  18        0.22       10.55     57.92 o 
   3   5  18        0.86        6.27     56.82 o 
   4   5  18       11.27       81.62     47.58 o 
   5   5  18       17.25       85.75     58.60 o 
   6   5  18       11.02       10.54     60.58 o 
   7   5  18      184.21      283.34     69.91 o 
   8   5  18       50.26        6.04     76.27 o 
   0   6  18      195.31       60.92     80.45 o 
   1   6  18      237.87       81.02    160.58 o 
   2   6  18      274.40      283.57     79.28 o 
   3   6  18      263.18      207.45     51.66 o 
   4   6  18      113.23       96.15     50.53 o 
   5   6  18       32.09      242.98     78.17 o 
   6   6  18       18.53      141.20     67.29 o 
   7   6  18       30.56      196.49     91.56 o 
   8   6  18       18.40      -15.41    123.00 o 
   1   7  18        5.35       44.22     83.14 o 
   2   7  18       46.19      -17.82     65.26 o 
   3   7  18       35.76      124.00     65.10 o 
   4   7  18        0.22       35.05     62.36 o 
   5   7  18       14.63      -55.27     77.16 o 
   6   7  18       73.63      144.55     90.31 o 
   7   7  18        0.95       62.17    108.60 o 
   0   8  18     1096.48      946.57    183.68 o 
   1   8  18       16.79      -22.30     54.18 o 
   2   8  18      769.84     1004.80    142.47 o 
   3   8  18       74.87      162.29     84.57 o 
   4   8  18      692.97      826.28    136.75 o 
   5   8  18        0.92      134.81    104.94 o 
   6   8  18      499.18      383.01    170.79 o 
   1   9  18       18.34       57.07     53.51 o 
   2   9  18      122.52      222.62    103.44 o 
   3   9  18       22.15       94.48     73.25 o 
   4   9  18       83.01      137.37    110.88 o 
   5   9  18      167.93      149.10     89.99 o 
   0  10  18      479.71      592.45    183.82 o 
   1  10  18      220.43      384.21    118.31 o 
   2  10  18     1213.11     1269.99    176.87 o 
   3  10  18      461.63      689.23    140.05 o 
   1   1  19      188.00      165.49     48.49 o 
   2   1  19        9.56       76.98     44.71 o 
   3   1  19     1107.27     1014.65     85.62 o 
   4   1  19       19.92       28.45     43.15 o 
   5   1  19       96.82       82.30     44.25 o 
   6   1  19       96.30      140.56     71.74 o 
   7   1  19       38.26       40.52     82.78 o 
   8   1  19      191.97      350.36    109.07 o 
   9   1  19       98.34      184.32     77.25 o 
   0   2  19      519.53      526.45     95.57 o 
   1   2  19      152.81      234.71     56.81 o 
   2   2  19      784.89      825.15     82.16 o 
   3   2  19       16.20      -30.45     49.16 o 
   4   2  19     1448.76     1462.81    120.24 o 
   5   2  19      582.83      573.38    127.40 o 
   6   2  19     2139.64     1911.75    191.20 o 
   7   2  19      903.99      902.92    112.81 o 
   8   2  19      938.35      941.03    118.12 o 
   9   2  19      245.30      264.30     85.20 o 
   1   3  19        0.29       10.96     35.10 o 
   2   3  19     1374.74     1401.07     94.94 o 
   3   3  19      169.40      185.62     47.36 o 
   4   3  19      773.61      705.64     73.47 o 
   5   3  19        7.46      -58.69     59.10 o 
   6   3  19      415.29      455.24     86.83 o 
   7   3  19       29.19       68.33     76.18 o 
   8   3  19       23.10      -22.29     74.85 o 
   9   3  19        6.36       17.97    112.79 o 
   0   4  19     2802.55     3026.00    306.71 o 
   1   4  19      731.77      878.90    113.81 o 
   2   4  19     4785.56     5107.51    172.79 o 
   3   4  19     1469.88     1594.47    104.48 o 
   4   4  19     4106.65     4340.89    332.61 o 
   5   4  19     1480.45     1532.34    192.09 o 
   6   4  19     2107.84     2070.08    156.91 o 
   7   4  19      144.87       71.80     62.58 o 
   8   4  19     1191.14     1369.37    140.19 o 
   1   5  19       98.08       80.05     53.61 o 
   2   5  19       32.75       45.79     41.29 o 
   3   5  19        0.30      -72.14     48.09 o 
   4   5  19       34.07       32.27     55.37 o 
   5   5  19        0.46       68.93     55.46 o 
   6   5  19       90.69       73.80     64.93 o 
   7   5  19       50.10      -94.08     76.33 o 
   8   5  19        5.01      163.69     95.47 o 
   0   6  19     4514.88     5003.34    369.42 o 
   1   6  19     1705.00     1752.98    163.62 o 
   2   6  19     4963.41     5118.06    221.77 o 
   3   6  19      431.02      276.95     83.04 o 
   4   6  19     4435.01     4592.43    243.74 o 
   5   6  19     1282.64      996.05    112.74 o 
   6   6  19     3245.94     3650.60    207.92 o 
   7   6  19      194.91      247.60     81.07 o 
   1   7  19       98.21       19.14     94.94 o 
   2   7  19      310.49      352.15     71.51 o 
   3   7  19       27.69       32.99     63.84 o 
   4   7  19      325.04      471.69    121.92 o 
   5   7  19       26.10      -29.11     95.06 o 
   6   7  19      482.25      611.86    138.26 o 
   7   7  19       24.13       -7.86    133.85 o 
   0   8  19     4925.86     5157.77    390.80 o 
   1   8  19       56.82      192.15     74.34 o 
   2   8  19     6563.83     7120.15    347.03 o 
   3   8  19      177.39      179.40     79.28 o 
   4   8  19     4327.55     4604.92    304.27 o 
   5   8  19      578.92      520.48    218.03 o 
   6   8  19     1978.61     2320.08    331.48 o 
   1   9  19        0.13       37.98     65.82 o 
   2   9  19      117.00      101.08    102.01 o 
   3   9  19       41.24       36.86     84.49 o 
   4   9  19       66.69       30.53    183.46 o 
   0  10  19     2012.63     1836.93    288.79 o 
   1  10  19      489.36      823.91    154.30 o 
   2  10  19     1626.20     1689.49    279.76 o 
   0   0  20      668.18      728.15    146.62 o 
   1   0  20     2016.76     1830.96    181.56 o 
   2   0  20     1867.81     1833.27    162.21 o 
   3   0  20     1722.01     1814.55    223.64 o 
   4   0  20     1554.59     1426.19    163.24 o 
   5   0  20     5543.81     5652.25    277.04 o 
   6   0  20      406.82      686.51    180.91 o 
   7   0  20     1518.46     1833.38    269.31 o 
   8   0  20      196.81      196.13    148.57 o 
   1   1  20       52.54       48.77     43.46 o 
   2   1  20        0.99       38.36     44.60 o 
   3   1  20      366.09      239.22     55.29 o 
   4   1  20       64.76      146.61     48.12 o 
   5   1  20      340.09      297.12     57.68 o 
   6   1  20      953.52     1062.68    108.81 o 
   7   1  20        7.72       26.18     88.35 o 
   8   1  20      462.50      579.62    123.31 o 
   0   2  20     2994.48     2885.89    204.35 o 
   1   2  20     7282.62     7269.62    221.69 o 
   2   2  20     2805.53     2617.57    136.84 o 
   3   2  20     5196.26     5076.83    187.53 o 
   4   2  20      983.57      892.80    111.48 o 
   5   2  20     4351.32     4223.98    206.73 o 
   6   2  20      456.43      355.83    166.76 o 
   7   2  20     1821.26     2020.96    212.56 o 
   8   2  20      487.78      465.41    137.37 o 
   1   3  20        0.62      -14.77     38.06 o 
   2   3  20      746.94      802.31     77.55 o 
   3   3  20       14.35       -1.84     43.33 o 
   4   3  20      195.74      137.61     55.25 o 
   5   3  20      122.15      132.42    107.90 o 
   6   3  20       77.57       60.85     63.82 o 
   7   3  20       32.93       54.20     61.91 o 
   8   3  20       57.64       51.07     70.49 o 
   0   4  20      287.02      267.68     91.23 o 
   1   4  20     2841.50     2973.67    171.70 o 
   2   4  20      429.68      554.27     70.27 o 
   3   4  20      910.11     1045.83     87.94 o 
   4   4  20      506.27      239.36     95.19 o 
   5   4  20      970.25      890.21    110.44 o 
   6   4  20      842.57      902.45    114.99 o 
   7   4  20      259.11      260.16     72.94 o 
   8   4  20      461.12      546.08    130.36 o 
   1   5  20      146.64       99.03     56.42 o 
   2   5  20        6.54      111.39     65.42 o 
   3   5  20        1.38      -20.40     42.10 o 
   4   5  20       27.14       90.43     59.86 o 
   5   5  20       19.61      -65.89     64.55 o 
   6   5  20       97.58       90.77     67.87 o 
   7   5  20       21.09      -36.05     65.01 o 
   0   6  20      249.99      -51.95    101.98 o 
   1   6  20      159.24      132.09    206.08 o 
   2   6  20      345.01      397.43     81.60 o 
   3   6  20       60.79      165.53     70.00 o 
   4   6  20       67.59       11.93     63.38 o 
   5   6  20       87.11      255.54     80.91 o 
   6   6  20        9.03       28.46     79.76 o 
   7   6  20       38.10       81.61     87.75 o 
   1   7  20       39.55       37.24     73.02 o 
   2   7  20        4.97      -24.47     63.28 o 
   3   7  20       16.16       23.91     69.52 o 
   4   7  20        6.16       81.19     95.77 o 
   5   7  20       39.75       54.83     89.78 o 
   6   7  20       12.44      122.38    142.83 o 
   0   8  20        0.32      -57.67    123.57 o 
   1   8  20      194.92      317.48     82.62 o 
   2   8  20        0.91       41.78     90.31 o 
   3   8  20       34.69       48.95     99.13 o 
   4   8  20        8.12      -64.74     92.68 o 
   5   8  20      169.29      768.56    216.65 o 
   1   9  20       53.82      -52.55     98.40 o 
   2   9  20      144.41      162.87    249.32 o 
   3   9  20      218.63      420.62    119.01 o 
   1   1  21      162.14      147.53     64.54 o 
   2   1  21      289.00      190.42     79.11 o 
   3   1  21        5.18      -21.64     52.04 o 
   4   1  21        3.26      -31.26     47.92 o 
   5   1  21      103.11       81.05     63.10 o 
   6   1  21       69.51       51.63    226.70 o 
   7   1  21       31.65       53.50     86.43 o 
   8   1  21       36.45      227.65    136.89 o 
   0   2  21      424.87      425.78     99.90 o 
   1   2  21     2171.40     2087.18    129.63 o 
   2   2  21      419.13      386.68     68.01 o 
   3   2  21      784.56      740.94     97.10 o 
   4   2  21      480.11      443.40     68.27 o 
   5   2  21      787.32      815.46    103.74 o 
   6   2  21       40.25       92.31     80.23 o 
   7   2  21      288.69      304.42     87.14 o 
   8   2  21        9.51      -81.44     92.11 o 
   1   3  21        2.98       62.63     49.77 o 
   2   3  21      138.47      150.34     51.70 o 
   3   3  21      109.48      125.20     44.48 o 
   4   3  21       61.46      182.05     72.71 o 
   5   3  21      112.78       97.38     61.23 o 
   6   3  21        2.04       77.44     86.54 o 
   7   3  21      306.99      135.08     81.59 o 
   0   4  21     1945.95     2089.20    185.78 o 
   1   4  21     3942.41     4182.86    178.34 o 
   2   4  21      954.60      979.14    152.59 o 
   3   4  21     2808.51     2958.52    143.95 o 
   4   4  21      249.33      200.31     70.38 o 
   5   4  21     2134.79     2148.48    163.34 o 
   6   4  21      160.89       52.99     65.59 o 
   7   4  21      867.48      714.64    197.40 o 
   1   5  21       35.45       28.02     60.99 o 
   2   5  21       15.97      -20.48     56.61 o 
   3   5  21      163.96      432.80    183.88 o 
   4   5  21       25.77       68.81     67.27 o 
   5   5  21      177.13      123.59     67.32 o 
   6   5  21       42.25       29.41     75.51 o 
   7   5  21       20.25      146.21     87.27 o 
   0   6  21     2194.33     2084.31    257.46 o 
   1   6  21     5840.45     5726.91    270.66 o 
   2   6  21     1014.83      914.99    120.92 o 
   3   6  21     3238.72     3807.13    271.93 o 
   4   6  21      382.73      501.62    141.91 o 
   5   6  21     4565.51     4705.90    234.23 o 
   6   6  21      172.58      237.57    144.63 o 
   1   7  21       29.46       34.30     68.47 o 
   2   7  21       71.41      254.91     90.40 o 
   3   7  21       93.66      150.48     72.71 o 
   4   7  21       14.35     -129.39    106.09 o 
   5   7  21      105.15       58.32    127.52 o 
   0   8  21     1118.57     1281.26    222.54 o 
   1   8  21     2823.54     2749.15    225.65 o 
   2   8  21      569.12      550.65    131.53 o 
   3   8  21     1709.46     2080.09    217.72 o 
   1   9  21        0.37       41.13     65.29 o 
   2   9  21        6.76       12.85     90.14 o 
   0   0  22    16046.01    15843.87    686.64 o 
   1   0  22       77.17       56.61     96.23 o 
   2   0  22     8017.62     7533.46    345.42 o 
   3   0  22       72.15      121.37     80.67 o 
   4   0  22     3108.93     2862.85    214.73 o 
   5   0  22     1049.74      961.31    128.32 o 
   6   0  22     2298.30     2587.13    330.28 o 
   7   0  22      767.03      679.89    208.46 o 
   1   1  22       10.81      -45.84     48.19 o 
   2   1  22        1.44      -43.53     59.19 o 
   3   1  22      563.28      531.86     71.36 o 
   4   1  22       69.05      142.86     54.39 o 
   5   1  22       27.48      189.58     71.89 o 
   6   1  22       90.48      139.19     95.97 o 
   7   1  22      195.50      213.78    104.23 o 
   0   2  22     4987.86     4983.11    277.71 o 
   1   2  22       93.60       -9.66     49.54 o 
   2   2  22     4890.36     4770.47    192.85 o 
   3   2  22        8.90       37.23     53.22 o 
   4   2  22     4020.19     3894.82    203.10 o 
   5   2  22       98.50       38.96     58.39 o 
   6   2  22     1963.42     2045.19    162.05 o 
   7   2  22       80.66      208.93    140.56 o 
   1   3  22       95.70       19.71     52.34 o 
   2   3  22       17.87       43.68     60.33 o 
   3   3  22        5.06      -75.23     50.15 o 
   4   3  22        1.92      -30.11     60.77 o 
   5   3  22        9.36     -105.95     70.64 o 
   6   3  22       21.30        4.35     83.42 o 
   7   3  22        3.12      110.56     97.82 o 
   0   4  22     2663.80     3078.12    274.31 o 
   1   4  22      372.09      388.28     69.58 o 
   2   4  22     2245.79     2211.44    138.24 o 
   3   4  22       23.86       20.61     63.60 o 
   4   4  22     2226.49     2422.87    225.26 o 
   5   4  22      133.30      278.31     82.24 o 
   6   4  22     1084.97     1322.82    165.67 o 
   1   5  22       58.16       42.87     55.30 o 
   2   5  22        3.67       27.90     70.71 o 
   3   5  22        9.12      -15.57    153.64 o 
   4   5  22      251.82      133.17     82.61 o 
   5   5  22       11.08       27.64     67.76 o 
   6   5  22       40.90      -65.75     79.55 o 
   0   6  22       11.75       22.62     98.40 o 
   1   6  22      148.48      168.47     74.84 o 
   2   6  22       32.44      -15.89     74.82 o 
   3   6  22       50.15      201.89     95.51 o 
   4   6  22        6.87      203.47    108.17 o 
   5   6  22        3.00      118.18    121.44 o 
   1   7  22        0.49      180.23     73.25 o 
   2   7  22       15.78       14.10     68.75 o 
   3   7  22       13.91      -45.49     82.20 o 
   0   8  22      469.34      529.57    174.45 o 
   1   8  22       15.25       74.41     95.97 o 
   2   8  22      370.82      564.03    123.85 o 
   1   1  23      120.90       40.67     59.50 o 
   2   1  23      120.56        8.98     53.28 o 
   3   1  23       44.00       97.11     51.71 o 
   4   1  23      509.20      571.42     78.69 o 
   5   1  23       35.40       -1.55     66.72 o 
   6   1  23       71.13      204.57    108.52 o 
   0   2  23      117.34      315.09     98.30 o 
   1   2  23     1613.12     1630.46    121.39 o 
   2   2  23       84.02      158.37     75.78 o 
   3   2  23      526.95      533.68     82.18 o 
   4   2  23      361.91      497.08     91.88 o 
   5   2  23       53.74       -2.98     67.95 o 
   6   2  23      537.14      425.14    109.52 o 
   1   3  23        0.10      -44.96     55.95 o 
   2   3  23        1.86       35.38     63.21 o 
   3   3  23      120.29       94.19     55.52 o 
   4   3  23        1.22       94.75     96.04 o 
   5   3  23       56.37       15.85    103.19 o 
   6   3  23       13.86       79.37    124.28 o 
   0   4  23     1771.36     1692.86    180.47 o 
   1   4  23      445.58      553.16     81.00 o 
   2   4  23     2174.46     2362.20    145.56 o 
   3   4  23     1182.46     1442.46    141.95 o 
   4   4  23     1570.10     1565.42    147.43 o 
   5   4  23      503.13      390.93    119.01 o 
   1   5  23      129.43      100.66     59.38 o 
   2   5  23        4.53       78.18     57.86 o 
   3   5  23       55.47       31.74    106.28 o 
   4   5  23        3.23       28.31     86.39 o 
   0   6  23     4924.04     5215.32    314.86 o 
   1   6  23     1992.47     2156.02    167.68 o 
   2   6  23     2247.46     2568.74    231.76 o 
   3   6  23     2658.15     2521.37    235.54 o 
   1   7  23        2.68      124.65    135.47 o 
   2   7  23        6.67      -21.02    125.25 o 
   0   0  24      371.77      156.71    103.34 o 
   1   0  24     7098.35     6921.13    343.31 o 
   2   0  24       68.59       99.09     79.52 o 
   3   0  24     8665.15     7851.81    363.44 o 
   4   0  24       28.79       35.86     69.42 o 
   5   0  24     4347.91     3722.46    400.24 o 
   1   1  24       69.96       28.77     57.79 o 
   2   1  24       69.86      125.19     66.95 o 
   3   1  24       41.04       83.43     59.74 o 
   4   1  24       45.82       46.60     65.38 o 
   5   1  24      340.32      303.82    310.44 o 
   0   2  24     1005.07     1073.10    147.51 o 
   1   2  24     4038.18     4210.02    193.28 o 
   2   2  24      592.66      607.91    107.31 o 
   3   2  24     4366.67     4156.96    192.67 o 
   4   2  24       79.45      112.96     75.69 o 
   5   2  24     1808.47     1958.10    182.91 o 
   1   3  24      104.97       14.18     53.93 o 
   2   3  24        9.49       60.74     69.40 o 
   3   3  24        4.55      -23.53     83.33 o 
   4   3  24       10.83      -31.69     73.34 o 
   5   3  24       28.56       -0.30    120.59 o 
   0   4  24      199.60       50.61     99.87 o 
   1   4  24     3572.57     3874.66    189.94 o 
   2   4  24       34.76      167.04     63.41 o 
   3   4  24     1929.30     1948.85    166.19 o 
   4   4  24       23.34      -50.42     80.60 o 
   1   5  24       36.53       35.81     82.63 o 
   2   5  24       41.10       10.04     68.78 o 
   3   5  24       62.87       63.91    220.24 o 
   0   6  24       27.39       20.05    109.43 o 
   1   6  24      138.34      333.08    168.23 o 
   2   6  24        7.75      -24.47    107.33 o 
   1   1  25       10.03       19.74     50.90 o 
   2   1  25        0.01      120.02     74.80 o 
   3   1  25        1.16       -6.76     51.37 o 
   4   1  25        2.69     -109.21     94.31 o 
   0   2  25       99.34      141.20     86.78 o 
   1   2  25     1116.29     1180.61    111.20 o 
   2   2  25      448.56      437.08     79.79 o 
   3   2  25      354.09      542.31     85.54 o 
   4   2  25      812.25      947.43    197.33 o 
   1   3  25       39.49       13.79     66.95 o 
   2   3  25        6.69      127.15     77.35 o 
   3   3  25       18.71      -57.48     92.50 o 
   4   3  25       72.68       66.39    108.86 o 
   0   4  25     2487.74     2424.92    217.97 o 
   1   4  25     3236.28     3152.87    219.69 o 
   2   4  25     1724.68     1643.15    152.54 o 
   3   4  25     2686.87     2681.61    325.10 o 
   1   5  25        6.82       10.22     72.55 o 
   2   5  25       28.21      256.49    150.69 o 
   0   0  26     4865.83     5369.04    445.87 o 
   1   0  26       38.13      -56.01     78.41 o 
   2   0  26     3833.85     3787.18    271.90 o 
   3   0  26       11.65      -38.71    101.37 o 
   1   1  26       65.66       85.25     72.77 o 
   2   1  26       33.61      138.87     89.51 o 
   3   1  26        8.73      -50.77     68.11 o 
   0   2  26     2751.08     2766.26    507.16 o 
   1   2  26      127.29       82.03     60.27 o 
   2   2  26     2628.17     2542.43    186.40 o 
   1   3  26       53.57      149.97     74.63 o 
   2   3  26       75.19       74.53     81.75 o 
                                                 
